# Supplementary material for: Development of a Comprehensive Sequencing Assay for Inherited Cardiac Condition Genes
Source: J Cardiovasc Transl Res. 2016 Feb 17;9:3–11. doi: 10.1007/s12265-016-9673-5 (PMC4767849; doi:10.1007/s12265-016-9673-5)
Supplement: Supplementary file 1 — (XLSX 199 kb) [file 12265_2016_9673_MOESM1_ESM.xlsx]

## Sheet: ST1 List of genes
Table S1 Full ICCv1 (n=169) gene list and additional genes (n=5) in ICCv2 panel with summary disease variant and initial citation data
Gene	Gene name	No. Mutations	Pubmed	Year	Title	Reference
Inherited Arrthymias
Long QT syndrome (LQTS) - 16 genes
KCNQ1a	potassium voltage-gated channel, KQT-like subfamily, member 1	483	8528244	1996	Positional cloning of a novel potassium channel gene: KVLQT1 mutations cause cardiac arrhythmias.	Nat Genet. 12(1):17-23. (1996)
KCNH2a	potassium voltage-gated channel, subfamily H (eag-related), member 2	741	7889573	1995	A molecular basis for cardiac arrhythmia: HERG mutations cause long QT syndrome.	Cell. 80(5):795-803. (1995)
SCN5Aa	sodium channel, voltage-gated, type V, alpha subunit	266	7889574	1995	SCN5A mutations associated with an inherited cardiac arrhythmia, long QT syndrome.	Cell. 80(5):805-11. (1995)
ANK2	ankyrin 2, neuronal	10	12571597	2003	Ankyrin-B mutation causes type 4 long-QT cardiac arrhythmia and sudden cardiac death.	Nature. 421(6923):634-9. (2003)
KCNE1	potassium voltage-gated channel, Isk-related family, member 1	40	9354802	1997	Mutations in the hminK gene cause long QT syndrome and suppress IKs function.	Nat Genet. 17(3):338-40. (1997)
KCNE2	potassium voltage-gated channel, Isk-related family, member 2	22	11468227	2001	Screening for mutations and polymorphisms in the genes KCNH2 and KCNE2 encoding the cardiac HERG/MiRP1 ion channel: implications for acquired and congenital long Q-T syndrome.	Clin Chem. 47(8):1390-5. (2001)
KCNJ2	potassium inwardly-rectifying channel, subfamily J, member 2	65	11371347	2001	Mutations in Kir2.1 cause the developmental and episodic electrical phenotypes of Andersen's syndrome.	Cell. 105(4):511-9. (2001)
CACNA1C	calcium channel, voltage-dependent, L type, alpha 1C subunit	9	15454078	2004	Ca(V)1.2 calcium channel dysfunction causes a multisystem disorder including arrhythmia and autism.	Cell. 119(1):19-31. (2004)
CAV3	caveolin 3	6	17060380	2006	Mutant caveolin-3 induces persistent late sodium current and is associated with long-QT syndrome.	Circulation. 114(20):2104-12. (2006)
SCN4B	sodium channel, voltage-gated, type IV, beta	2	17592081	2007	SCN4B-encoded sodium channel beta4 subunit in congenital long-QT syndrome.	Circulation. 116(2):134-42. (2007)
AKAP9	A kinase (PRKA) anchor protein (yotiao) 9	2	18093912	2007	Mutation of an A-kinase-anchoring protein causes long-QT syndrome.	Proc Natl Acad Sci U S A. 104(52):20990-5. (2007)
SNTA1	syntrophin, alpha 1 (dystrophin-associated protein A1, 59kDa, acidic component)	3	18591664	2008	Syntrophin mutation associated with long QT syndrome through activation of the nNOS-SCN5A macromolecular complex.	Proc Natl Acad Sci U S A. 105(27):9355-60. (2008)
KCNJ5	potassium inwardly-rectifying channel, subfamily J, member 5	1	20560207	2010	Identification of a Kir3.4 mutation in congenital long QT syndrome.	Am J Hum Genet. 86(6):872-80. (2010)
RYR2a	ryanodine receptor 2 (cardiac)	5	21126784	2011	A novel mutation in the cardiac ryanodine receptor gene (RyR2) in a patient with an unequivocal LQTS.	Int J Cardiol. 146(2):249-50. (2011)
KCNE3	potassium voltage-gated channel, Isk-related family, member 3	2	19306396	2009	Novel KCNE3 mutation reduces repolarizing potassium current and associated with long QT syndrome.	Hum Mutat. 30(4):557-63. (2009)
CALM1	calmodulin 1 (phosphorylase kinase, delta)	3	24563457	2014	Divergent regulation of ryanodine receptor 2 calcium release channels by arrhythmogenic human calmodulin missense mutants.	Circ Res. 114(7):1114-24. doi: 10.1161/CIRCRESAHA.114.303391 (2014)
Short QT syndrome (SQTS) - 4 genes
KCNH2a	potassium voltage-gated channel, subfamily H (eag-related), member 2	6	14676148	2004	Sudden death associated with short-QT syndrome linked to mutations in HERG.	Circulation. 109(1):30-5. (2004)
KCNQ1a	potassium voltage-gated channel, KQT-like subfamily, member 1	2	15159330	2004	Mutation in the KCNQ1 gene leading to the short QT-interval syndrome.	Circulation. 109(20):2394-7. (2004)
KCNJ2	potassium inwardly-rectifying channel, subfamily J, member 2	3	15761194	2005	A novel form of short QT syndrome (SQT3) is caused by a mutation in the KCNJ2 gene.	Circ Res. 96(7):800-7. (2005)
CACNA2D1	calcium channel, voltage-dependent, alpha 2/delta subunit 1	1	21383000	2011	Identification of a novel loss-of-function calcium channel gene mutation in short QT syndrome (SQTS6).	Eur Heart J. 32(9):1077-88. (2011)
Brugada syndrome (BrS) - 14 genes
SCN5Aa	sodium channel, voltage-gated, type V, alpha subunit	440	10690282	1999	Human SCN5A gene mutations alter cardiac sodium channel kinetics and are associated with the Brugada syndrome.	Cardiovasc Res. 44(3):507-17. (1999)
GPD1L	glycerol-3-phosphate dehydrogenase 1-like	1	17967977	2007	Mutation in glycerol-3-phosphate dehydrogenase 1 like gene (GPD1-L) decreases cardiac Na+ current and causes inherited arrhythmias.	Circulation. 116(20):2260-8. (2007)
CACNA1C	calcium channel, voltage-dependent, L type, alpha 1C subunit	10	17224476	2007	Loss-of-function mutations in the cardiac calcium channel underlie a new clinical entity characterized by ST-segment elevation, short QT intervals, and sudden cardiac death.	Circulation. 115(4):442-9. (2007)
CACNB2	calcium channel, voltage-dependent, beta 2 subunit	8	17224476	2007	Loss-of-function mutations in the cardiac calcium channel underlie a new clinical entity characterized by ST-segment elevation, short QT intervals, and sudden cardiac death.	Circulation. 115(4):442-9. (2007)
KCNE3	potassium voltage-gated channel, Isk-related family, member 3	1	19122847	2008	Functional effects of KCNE3 mutation and its role in the development of Brugada syndrome.	Circ Arrhythm Electrophysiol. 1(3):209-18. (2008)
SCN3B	sodium channel, voltage-gated, type III, beta	2	20031595	2009	A mutation in the beta 3 subunit of the cardiac sodium channel associated with Brugada ECG phenotype.	Circ Cardiovasc Genet. 2(3):270-8. (2009)
KCNJ8	potassium inwardly-rectifying channel, subfamily J, member 8	1	22056721	2012	Molecular genetic and functional association of Brugada and early repolarization syndromes with S422L missense mutation in KCNJ8.	Heart Rhythm. 9(4):548-55. doi: 10.1016/j.hrthm.2011.10.035. (2012)
CACNA2D1	calcium channel, voltage-dependent, alpha 2/delta subunit 1	4	20817017	2010	Mutations in the cardiac L-type calcium channel associated with inherited J-wave syndromes and sudden cardiac death.	Heart Rhythm. 7(12):1872-82. (2010)
KCND3	potassium voltage-gated channel, Shal-related subfamily, member 3	3	21349352	2011	Transient outward current (I(to)) gain-of-function mutations in the KCND3-encoded Kv4.3 potassium channel and Brugada syndrome.	Heart Rhythm. 8(7):1024-32. (2011)
RANGRF	RAN guanine nucleotide release factor	1	21447824	2011	MOG1: a new susceptibility gene for Brugada syndrome.	Circ Cardiovasc Genet. 4(3):261-8. doi: 10.1161/CIRCGENETICS.110.959130. (2011)
HCN4	hyperpolarization activated cyclic nucleotide-gated potassium channel 4	1	22840528	2012	Spectrum and Prevalence of Mutations Involving BrS1- Through BrS12-Susceptibility Genes in a Cohort of Unrelated Patients Referred for Brugada Syndrome Genetic Testing: Implications for Genetic Testing.	J Am Coll Cardiol. 60(15):1410-8. doi: 10.1016/j.jacc.2012.04.037. (2012)
KCNH2a	potassium voltage-gated channel, subfamily H (eag-related), member 2	3	16043162	2005	Role of sequence variations in the human ether-a-go-go-related gene (HERG, KCNH2) in the Brugada syndrome.	Cardiovasc Res. 68(3):441-53. (2005)
PKP2a	plakophilin 2	5	24352520	2014	Missense mutations in plakophilin-2 cause sodium current deficit and associate with a brugada syndrome phenotype.	Circulation. 129(10):1092-103. doi: 10.1161/CIRCULATIONAHA.113. (2014)
ABCC9	ATP-binding cassette, sub-family C (CFTR/MRP), member 9	4	24439875	2014	ABCC9 is a novel Brugada and early repolarization syndrome susceptibility gene.	Int J Cardiol. 171(3):431-42. doi: 10.1016/j.ijcard.2013.12.084. (2014)
Catecholaminergic polymorphic ventricular tachycardia (CPVT) - 6 genes
RYR2a	ryanodine receptor 2 (cardiac)	178	11208676	2001	Mutations in the cardiac ryanodine receptor gene (hRyR2) underlie catecholaminergic polymorphic ventricular tachycardia.	Circulation. 103(2):196-200. (2001)
CASQ2	calsequestrin 2 (cardiac muscle)	21	11704930	2001	A missense mutation in a highly conserved region of CASQ2 is associated with autosomal recessive catecholamine-induced polymorphic ventricular tachycardia in Bedouin families from Israel.	Am J Hum Genet. 69(6):1378-84. (2001)
KCNE1	potassium voltage-gated channel, Isk-related family, member 1	1	16818210	2006	Genotypic heterogeneity and phenotypic mimicry among unrelated patients referred for catecholaminergic polymorphic ventricular tachycardia genetic testing.	Heart Rhythm. 3(7):800-5. (2006)
KCNJ2	potassium inwardly-rectifying channel, subfamily J, member 2	2	15851159	2004	Polymorphic ventricular tachycardia and KCNJ2 mutations.	Heart Rhythm. 1(2):235-41. (2004)
TRDN	triadin	3	22422768	2012	Absence of triadin, a protein of the calcium release complex, is responsible for cardiac arrhythmia with sudden death in human.	Hum Mol Genet. 21(12):2759-67. doi: 10.1093/hmg/dds104. (2012)
CALM1	calmodulin 1 (phosphorylase kinase, delta)	3	23040497	2012	Mutations in calmodulin cause ventricular tachycardia and sudden cardiac death.	Am J Hum Genet. 91(4):703-12. doi: 10.1016/j.ajhg.2012.08.015. (2012)
Cardiomyopathies
Hypertrophic cardiomyopathy (HCM) - 48 genes
MYBPC3a	myosin binding protein C, cardiac	453	1975599	1990	Familial hypertrophic cardiomyopathy is a genetically heterogeneous disease.	J Clin Invest. 86(3):993-9. (1990)
MYH7a	myosin, heavy chain 7, cardiac muscle, beta	371	2811944	1989	Mapping a gene for familial hypertrophic cardiomyopathy to chromosome 14q1.	N Engl J Med. 321(20):1372-8. (1989)
TNNT2a	troponin T type 2 (cardiac)	61	8205619	1994	Alpha-tropomyosin and cardiac troponin T mutations cause familial hypertrophic cardiomyopathy: a disease of the sarcomere.	Cell. 77(5):701-12. (1994)
TNNI3a	troponin I type 3 (cardiac)	46	9241277	1997	Mutations in the cardiac troponin I gene associated with hypertrophic cardiomyopathy.	Nat Genet. 16(4):379-82. (1997)
TPM1a	tropomyosin 1 (alpha)	20	8205619	1994	Alpha-tropomyosin and cardiac troponin T mutations cause familial hypertrophic cardiomyopathy: a disease of the sarcomere.	Cell. 77(5):701-12. (1994)
MYL3a	myosin, light chain 3, alkali; ventricular, skeletal, slow	18	8673105	1996	Mutations in either the essential or regulatory light chains of myosin are associated with a rare myopathy in human heart and skeletal muscle.	Nat Genet. 13(1):63-9. (1996)
MYL2a	myosin, light chain 2, regulatory, cardiac, slow	16	8673105	1996	Mutations in either the essential or regulatory light chains of myosin are associated with a rare myopathy in human heart and skeletal muscle.	Nat Genet. 13(1):63-9. (1996)
ACTC1a	actin, alpha, cardiac muscle 1	15	10330430	1999	Alpha-cardiac actin is a novel disease gene in familial hypertrophic cardiomyopathy.	J Clin Invest. 103(10):R39-43. (1999)
CSRP3	cysteine and glycine-rich protein 3 (cardiac LIM protein)	11	12642359	2003	Mutations in the human muscle LIM protein gene in families with hypertrophic cardiomyopathy.	Circulation. 107(10):1390-5. (2003)
FHL1	four and a half LIM domains 1	10	22523091	2012	Evidence for FHL1 as a novel disease gene for isolated hypertrophic cardiomyopathy.	Hum Mol Genet. 21(14):3237-54. doi: 10.1093/hmg/dds157. (2012)
PRKAG2a	protein kinase, AMP-activated, gamma 2 non-catalytic subunit	9	11371514	2001	Mutations in the gamma(2) subunit of AMP-activated protein kinase cause familial hypertrophic cardiomyopathy: evidence for the central role of energy compromise in disease pathogenesis.	Hum Mol Genet. 10(11):1215-20. (2001)
MYPN	myopalladin	8	20801532	2010	Analysis of the Z-disc genes PDLIM3 and MYPN in patients with hypertrophic cardiomyopathy.	Int J Cardiol. 145(3):601-2. (2010)
TTN	titin	7	10462489	1999	Structural analysis of the titin gene in hypertrophic cardiomyopathy: identification of a novel disease gene.	Biochem Biophys Res Commun. 262(2):411-7. (1999)
TCAP	titin-cap (telethonin)	7	15582318	2004	Tcap gene mutations in hypertrophic cardiomyopathy and dilated cardiomyopathy.	J Am Coll Cardiol. 44(11):2192-201. (2004)
TNNC1	troponin C type 1 (slow)	7	11385718	2001	First mutation in cardiac troponin C, L29Q, in a patient with hypertrophic cardiomyopathy.	Hum Mutat. 17(6):524. (2001)
KLF10	Kruppel-like factor 10	6	22234868	2012	TGFÎ²-inducible early gene-1 (TIEG1) mutations in hypertrophic cardiomyopathy.	J Cell Biochem. 113(6):1896-903. doi: 10.1002/jcb.24058. (2012)
JPH2	junctophilin 2	5	17476457	2007	Mutation of junctophilin type 2 associated with hypertrophic cardiomyopathy.	J Hum Genet. 52(6):543-8. (2007)
ACTN2	actinin, alpha 2	4	20022194	2010	Mutations in alpha-actinin-2 cause hypertrophic cardiomyopathy: a genome-wide analysis.	J Am Coll Cardiol. 55(11):1127-35. (2010)
GAA	glucosidase, alpha; acid	4	22555271	2012	Pediatric cardiomyopathy: importance of genetic and metabolic evaluation.	J Card Fail. 18(5):396-403. doi: 10.1016/j.cardfail.2012.01.017 (2012)
MYH6	myosin, heavy chain 6, cardiac muscle, alpha	3	11815426	2002	Sarcomere protein gene mutations in hypertrophic cardiomyopathy of the elderly.	Circulation. 105(4):446-51. (2002)
MYLK2a	myosin light chain kinase 2	3	11733062	2001	The overall pattern of cardiac contraction depends on a spatial gradient of myosin regulatory light chain phosphorylation.	Cell. 107(5):631-41. (2001)
ANKRD1	ankyrin repeat domain 1 (cardiac muscle)	3	19608031	2009	Cardiac ankyrin repeat protein gene (ANKRD1) mutations in hypertrophic cardiomyopathy.	J Am Coll Cardiol. 54(4):334-42. (2009)
SLC25A4	solute carrier family 25 (mitochondrial carrier; adenine nucleotide translocator), member 4	3	16155110	2005	Complete loss-of-function of the heart/muscle-specific adenine nucleotide translocator is associated with mitochondrial myopathy and cardiomyopathy.	Hum Mol Genet. 14(20):3079-88. (2005)
SOS1	son of sevenless homolog 1 (Drosophila)	3	22589294	2012	Prevalence of sequence variants in the RAS-mitogen activated protein kinase signaling pathway in pre-adolescent children with hypertrophic cardiomyopathy.	Circ Cardiovasc Genet. 5(3):317-26. doi: 10.1161/CIRCGENETICS.111.960468. (2012)
TRIM63	tripartite motif containing 63, E3 ubiquitin protein ligase	3	22821932	2012	Human molecular genetic and functional studies identify TRIM63, encoding Muscle RING Finger Protein 1, as a novel gene for human hypertrophic cardiomyopathy.	Circ Res. 111(7):907-19. doi: 10.1161/CIRCRESAHA.112.270207. (2012)
VCL	vinculin	2	16712796	2006	A missense mutation in a ubiquitously expressed protein, vinculin, confers susceptibility to hypertrophic cardiomyopathy.	Biochem Biophys Res Commun. 345(3):998-1003. (2006)
CALR3	calreticulin 3	2	17655857	2007	Genetic screening of calcium regulation genes in familial hypertrophic cardiomyopathy.	J Mol Cell Cardiol. 43(3):337-43. (2007)
MYOZ2	myozenin 2	2	17347475	2007	Myozenin 2 is a novel gene for human hypertrophic cardiomyopathy.	Circ Res. 100(6):766-8. (2007)
COX15	COX15 homolog, cytochrome c oxidase assembly protein (yeast)	2	12474143	2003	Mutations in COX15 produce a defect in the mitochondrial heme biosynthetic pathway, causing early-onset fatal hypertrophic cardiomyopathy.	Am J Hum Genet. 72(1):101-14. (2003)
NEXN	nexilin (F actin binding protein)	2	20970104	2010	Mutations in NEXN, a Z-disc gene, are associated with hypertrophic cardiomyopathy.	Am J Hum Genet. 87(5):687-93. (2010)
RAF1	v-raf-1 murine leukemia viral oncogene homolog 1	2	17603483	2007	Gain-of-function RAF1 mutations cause Noonan and LEOPARD syndromes with hypertrophic cardiomyopathy.	Nat Genet. 39(8):1007-12. (2007)
CACNA1C	calcium channel, voltage-dependent, L type, alpha 1C subunit	2	24183960	2014	DNA sequence capture and next-generation sequencing for the molecular diagnosis of genetic cardiomyopathies.	J Mol Diagn. 16(1):32-44. doi: 10.1016/j.jmoldx.2013.07.008. (2014)
CAV3	caveolin 3	1	14672715	2004	Identification and functional analysis of a caveolin-3 mutation associated with familial hypertrophic cardiomyopathy.	Biochem Biophys Res Commun. 313(1):178-84. (2004)
CASQ2	calsequestrin 2 (cardiac muscle)	1	17655857	2007	Genetic screening of calcium regulation genes in familial hypertrophic cardiomyopathy.	J Mol Cell Cardiol. 43(3):337-43. (2007)
DES	desmin	1	16585054	2006	Disease severity in dominant Emery Dreifuss is increased by mutations in both emerin and desmin proteins.	Brain. 129(Pt 5):1260-8. (2006)
FXN	frataxin	1	15936968	2005	Molecular and functional characterization of a human frataxin mutation found in hypertrophic cardiomyopathy.	Mol Genet Metab. 85(4):280-5. (2005)
MYO6	myosin VI	1	15060111	2004	Novel association of hypertrophic cardiomyopathy, sensorineural deafness, and a mutation in unconventional myosin VI (MYO6).	J Med Genet. 41(4):309-14. (2004)
ACTA1	actin, alpha 1, skeletal muscle	1	16945537	2006	Fatal hypertrophic cardiomyopathy and nemaline myopathy associated with ACTA1 K336E mutation.	Neuromuscul Disord. 16(9-10):548-52. (2006)
GLAa	galactosidase, alpha	1	22336178	2012	A variant of unknown significance in the GLA gene causing diagnostic uncertainty in a young female with isolated hypertrophic cardiomyopathy.	Gene. 497(2):320-2. doi: 10.1016/j.gene.2012.01.056. (2012)
PDLIM3	PDZ and LIM domain 3	1	20801532	2010	Analysis of the Z-disc genes PDLIM3 and MYPN in patients with hypertrophic cardiomyopathy.	Int J Cardiol. 145(3):601-2. (2010)
BRAF	v-raf murine sarcoma viral oncogene homolog B1	1	22589294	2012	Prevalence of sequence variants in the RAS-mitogen activated protein kinase signaling pathway in pre-adolescent children with hypertrophic cardiomyopathy.	Circ Cardiovasc Genet. 5(3):317-26. doi: 10.1161/CIRCGENETICS.111.960468. (2012)
LAMP2	lysosomal-associated membrane protein 2	1	21896538	2011	Genetic basis of end-stage hypertrophic cardiomyopathy.	Eur J Heart Fail. 13(11):1193-201. (2011)
PTPN11	protein tyrosine phosphatase, non-receptor type 11	1	22555271	2012	Pediatric cardiomyopathy: importance of genetic and metabolic evaluation.	J Card Fail. 18(5):396-403. doi: 10.1016/j.cardfail.2012.01.017 (2012)
MAP2K1	mitogen-activated protein kinase kinase 1	1	22589294	2012	Prevalence of sequence variants in the RAS-mitogen activated protein kinase signaling pathway in pre-adolescent children with hypertrophic cardiomyopathy.	Circ Cardiovasc Genet. 5(3):317-26. doi: 10.1161/CIRCGENETICS.111.960468. (2012)
MAP2K2	mitogen-activated protein kinase kinase 2	1	22589294	2012	Prevalence of sequence variants in the RAS-mitogen activated protein kinase signaling pathway in pre-adolescent children with hypertrophic cardiomyopathy.	Circ Cardiovasc Genet. 5(3):317-26. doi: 10.1161/CIRCGENETICS.111.960468. (2012)
CRYAB	crystallin, alpha B	1	23197161	2013	Penetrance of hypertrophic cardiomyopathy in children and adolescents: a 12-year follow-up study of clinical screening and predictive genetic testing.	Circulation. 127(1):48-54. doi: 10.1161/CIRCULATIONAHA.111.0905 (2013)
KCNQ1a	potassium voltage-gated channel, KQT-like subfamily, member 1	1	24183960	2014	DNA sequence capture and next-generation sequencing for the molecular diagnosis of genetic cardiomyopathies.	J Mol Diagn. 16(1):32-44. doi: 10.1016/j.jmoldx.2013.07.008. (2014)
Dilated cardiomyopathy (DCM) - 51 genes
LMNAa	lamin A/C	128	10580070	1999	Missense mutations in the rod domain of the lamin A/C gene as causes of dilated cardiomyopathy and conduction-system disease.	N Engl J Med. 341(23):1715-24. (1999)
MYH7a	myosin, heavy chain 7, cardiac muscle, beta	101	11106718	2000	Mutations in sarcomere protein genes as a cause of dilated cardiomyopathy.	N Engl J Med. 343(23):1688-96. (2000)
TTN	titin	87	10051295	1999	Familial dilated cardiomyopathy locus maps to chromosome 2q31.	Circulation. 99(8):1022-6. (1999)
DSPa	desmoplakin	10	11063735	2000	Recessive mutation in desmoplakin disrupts desmoplakin-intermediate filament interactions and causes dilated cardiomyopathy, woolly hair and keratoderma.	Hum Mol Genet. 9(18):2761-6. (2000)
MYBPC3a	myosin binding protein C, cardiac	61	12379228	2002	Novel mutations in sarcomeric protein genes in dilated cardiomyopathy.	Biochem Biophys Res Commun. 298(1):116-20. (2002)
TNNT2a	troponin T type 2 (cardiac)	29	11106718	2000	Mutations in sarcomere protein genes as a cause of dilated cardiomyopathy.	N Engl J Med. 343(23):1688-96. (2000)
BAG3	BCL2-associated athanogene 3	20	21353195	2011	Genome-wide studies of copy number variation and exome sequencing identify rare variants in BAG3 as a cause of dilated cardiomyopathy.	Am J Hum Genet. 88(3):273-82. (2011)
SCN5Aa	sodium channel, voltage-gated, type V, alpha subunit	17	15671429	2005	Sodium channel mutations and susceptibility to heart failure and atrial fibrillation.	JAMA. 293(4):447-54. (2005)
RBM20	RNA binding motif protein 20	17	19712804	2009	Mutations in ribonucleic acid binding protein gene cause familial dilated cardiomyopathy.	J Am Coll Cardiol. 54(10):930-41. (2009)
DMD	dystrophin	15	8789442	1996	A point mutation in the 5' splice site of the dystrophin gene first intron responsible for X-linked dilated cardiomyopathy.	Hum Mol Genet. 5(1):73-9. (1996)
TPM1a	tropomyosin 1 (alpha)	14	11273725	2001	Mutations that alter the surface charge of alpha-tropomyosin are associated with dilated cardiomyopathy.	J Mol Cell Cardiol. 33(4):723-32. (2001)
LDB3	LIM domain binding 3	11	14662268	2003	Mutations in Cypher/ZASP in patients with dilated cardiomyopathy and left ventricular non-compaction.	J Am Coll Cardiol. 42(11):2014-27. (2003)
DES	desmin	11	10430757	1999	Desmin mutation responsible for idiopathic dilated cardiomyopathy.	Circulation. 100(5):461-4. (1999)
TNNI3a	troponin I type 3 (cardiac)	11	15070570	2004	Novel mutation in cardiac troponin I in recessive idiopathic dilated cardiomyopathy.	Lancet. 363(9406):371-2. (2004)
MYPN	myopalladin	11	18006477	2008	Mutations in the Z-band protein myopalladin gene and idiopathic dilated cardiomyopathy.	Cardiovasc Res. 77(1):118-25. (2008)
MYH6	myosin, heavy chain 6, cardiac muscle, alpha	9	15998695	2005	Alpha-myosin heavy chain: a sarcomeric gene associated with dilated and hypertrophic phenotypes of cardiomyopathy.	Circulation. 112(1):54-9. (2005)
TNNC1	troponin C type 1 (slow)	8	15542288	2004	Severe disease expression of cardiac troponin C and T mutations in patients with idiopathic dilated cardiomyopathy.	J Am Coll Cardiol. 44(10):2033-40. (2004)
ANKRD1	ankyrin repeat domain 1 (cardiac muscle)	8	19525294	2009	Mutations in the ANKRD1 gene encoding CARP are responsible for human dilated cardiomyopathy.	Eur Heart J. 30(17):2128-36. (2009)
TCAP	titin-cap (telethonin)	7	12507422	2002	The cardiac mechanical stretch sensor machinery involves a Z disc complex that is defective in a subset of human dilated cardiomyopathy.	Cell. 111(7):943-55. (2002)
VCL	vinculin	7	11815424	2002	Metavinculin mutations alter actin interaction in dilated cardiomyopathy.	Circulation. 105(4):431-7. (2002)
PLN	phospholamban	6	12610310	2003	Dilated cardiomyopathy and heart failure caused by a mutation in phospholamban.	Science. 299(5611):1410-3. (2003)
MURC	muscle-related coiled-coil protein	6	21642240	2011	Molecular genetic and functional characterization implicate muscle-restricted coiled-coil gene (MURC) as a causal gene for familial dilated cardiomyopathy.	Circ Cardiovasc Genet. 4(4):349-58. (2011)
ACTC1a	actin, alpha, cardiac muscle 1	5	9563954	1998	Actin mutations in dilated cardiomyopathy, a heritable form of heart failure.	Science. 280(5364):750-2. (1998)
ACTN2	actinin, alpha 2	5	14567970	2003	Mutations in the muscle LIM protein and alpha-actinin-2 genes in dilated cardiomyopathy and endocardial fibroelastosis.	Mol Genet Metab. 80(1-2):207-15. (2003)
DSG2a	desmoglein 2	5	18678517	2008	A missense variant in desmoglein-2 predisposes to dilated cardiomyopathy.	Mol Genet Metab. 95(1-2):74-80. (2008)
CSRP3	cysteine and glycine-rich protein 3 (cardiac LIM protein)	4	12507422	2002	The cardiac mechanical stretch sensor machinery involves a Z disc complex that is defective in a subset of human dilated cardiomyopathy.	Cell. 111(7):943-55. (2002)
FKTN	fukutin	4	17036286	2006	Fukutin gene mutations cause dilated cardiomyopathy with minimal muscle weakness.	Ann Neurol. 60(5):597-602. (2006)
LAMA2	laminin, alpha 2	4	18700894	2008	LAMA2 gene analysis in a cohort of 26 congenital muscular dystrophy patients.	Clin Genet. 74(6):502-12. (2008)
PRDM16	PR domain containing 16	4	23768516	2013	Fine mapping of the 1p36 deletion syndrome identifies mutation of PRDM16 as a cause of cardiomyopathy.	Am J Hum Genet. 93(1):67-77. doi: 10.1016/j.ajhg.2013.05.015. (2013)
SGCD	sarcoglycan, delta (35kDa dystrophin-associated glycoprotein)	3	10974018	2000	Mutations in the human delta-sarcoglycan gene in familial and sporadic dilated cardiomyopathy.	J Clin Invest. 106(5):655-62. (2000)
TAZ	tafazzin	3	20474083	2010	A novel custom resequencing array for dilated cardiomyopathy.	Genet Med. 12(5):268-78. (2010)
CRYAB	crystallin, alpha B	3	16483541	2006	Alpha B-crystallin mutation in dilated cardiomyopathy.	Biochem Biophys Res Commun. 342(2):379-86. (2006)
NEXN	nexilin (F actin binding protein)	3	19881492	2009	Nexilin mutations destabilize cardiac Z-disks and lead to dilated cardiomyopathy.	Nat Med. 15(11):1281-8. (2009)
DOLK	dolichol kinase	3	22242004	2011	Autosomal recessive dilated cardiomyopathy due to DOLK mutations results from abnormal dystroglycan O-mannosylation.	PLoS Genet. 7(12):e1002427. doi: 10.1371/journal.pgen.1002427. (2011)
PKP2a	plakophilin 2	3	21859740	2011	Desmosomal protein gene mutations in patients with idiopathic dilated cardiomyopathy undergoing cardiac transplantation: a clinicopathological study.	Heart. 97(21):1744-52. (2011)
ABCC9	ATP-binding cassette, sub-family C (CFTR/MRP), member 9	2	15034580	2004	ABCC9 mutations identified in human dilated cardiomyopathy disrupt catalytic KATP channel gating.	Nat Genet. 36(4):382-7. (2004)
ILK	integrin-linked kinase	2	17646580	2007	Laminin-alpha4 and integrin-linked kinase mutations cause human cardiomyopathy via simultaneous defects in cardiomyocytes and endothelial cells.	Circulation. 116(5):515-25. (2007)
LAMA4	laminin, alpha 4	2	17646580	2007	Laminin-alpha4 and integrin-linked kinase mutations cause human cardiomyopathy via simultaneous defects in cardiomyocytes and endothelial cells.	Circulation. 116(5):515-25. (2007)
TXNRD2	thioredoxin reductase 2	2	21247928	2011	Mutations in the mitochondrial thioredoxin reductase gene TXNRD2 cause dilated cardiomyopathy.	Eur Heart J. 32(9):1121-33. (2011)
DNAJC19	DnaJ (Hsp40) homolog, subfamily C, member 19	2	16055927	2006	Mutation of DNAJC19, a human homologue of yeast inner mitochondrial membrane co-chaperones, causes DCMA syndrome, a novel autosomal recessive Barth syndrome-like condition.	J Med Genet. 43(5):385-93. (2006)
DSC2a	desmocollin 2	2	21859740	2011	Desmosomal protein gene mutations in patients with idiopathic dilated cardiomyopathy undergoing cardiac transplantation: a clinicopathological study.	Heart. 97(21):1744-52. (2011)
TMPO	thymopoietin	1	16247757	2005	Thymopoietin (lamina-associated polypeptide 2) gene mutation associated with dilated cardiomyopathy.	Hum Mutat. 26(6):566-74. (2005)
GATAD1	GATA zinc finger domain containing 1	1	21965549	2011	Homozygosity mapping and exome sequencing reveal GATAD1 mutation in autosomal recessive dilated cardiomyopathy.	Circ Cardiovasc Genet. 4(6):585-94. (2011)
EMD	emerin	1	23785128	2013	Targeted sequence capture and GS-FLX Titanium sequencing of 23 hypertrophic and dilated cardiomyopathy genes: implementation into diagnostics.	J Med Genet. 50(9):614-26. doi: 10.1136/jmedgenet-2012-101231. (2013)
LAMP2	lysosomal-associated membrane protein 2	1	23785128	2013	Targeted sequence capture and GS-FLX Titanium sequencing of 23 hypertrophic and dilated cardiomyopathy genes: implementation into diagnostics.	J Med Genet. 50(9):614-26. doi: 10.1136/jmedgenet-2012-101231. (2013)
PDLIM3	PDZ and LIM domain 3	1	17254821	2007	Mutations in PDLIM3 and MYOZ1 encoding myocyte Z line proteins are infrequently found in idiopathic dilated cardiomyopathy.	Mol Genet Metab. 90(4):435-40. (2007)
SGCB	sarcoglycan, beta (43kDa dystrophin-associated glycoprotein)	1	23349452	2013	Genetic analysis in 418 index patients with idiopathic dilated cardiomyopathy: overview of 10 years' experience.	Eur J Heart Fail. 15(6):628-36. doi: 10.1093/eurjhf/hft013. (2013)
JUP	junction plakoglobin	1	21859740	2011	Desmosomal protein gene mutations in patients with idiopathic dilated cardiomyopathy undergoing cardiac transplantation: a clinicopathological study.	Heart. 97(21):1744-52. (2011)
NPPA	natriuretic peptide A	1	23275345	2013	Autosomal recessive atrial dilated cardiomyopathy with standstill evolution associated with mutation of Natriuretic Peptide Precursor A.	Circ Cardiovasc Genet. 6(1):27-36. doi: 10.1161/CIRCGENETICS.112.963520. (2013)
ACTA1	actin, alpha 1, skeletal muscle	1	23650303	2013	Nemaline myopathy with dilated cardiomyopathy in childhood.	Pediatrics. 131(6):e1986-90. doi: 10.1542/peds.2012-1139. (2013)
Arrhythmogenic right ventricular cardiomyopathy (ARVC) - 12 genes
PKP2a	plakophilin 2	197	15489853	2004	Mutations in the desmosomal protein plakophilin-2 are common in arrhythmogenic right ventricular cardiomyopathy.	Nat Genet. 36(11):1162-4. (2004)
DSPa	desmoplakin	105	12373648	2002	Mutation in human desmoplakin domain binding to plakoglobin causes a dominant form of arrhythmogenic right ventricular cardiomyopathy.	Am J Hum Genet. 71(5):1200-6. (2002)
DSG2a	desmoglein 2	89	16505173	2006	Mutations in desmoglein-2 gene are associated with arrhythmogenic right ventricular cardiomyopathy.	Circulation. 113(9):1171-9. (2006)
DSC2a	desmocollin 2	47	17033975	2006	Arrhythmogenic right ventricular dysplasia/cardiomyopathy associated with mutations in the desmosomal gene desmocollin-2.	Am J Hum Genet. 79(5):978-84. (2006)
JUP	junction plakoglobin	16	10902626	2000	Identification of a deletion in plakoglobin in arrhythmogenic right ventricular cardiomyopathy with palmoplantar keratoderma and woolly hair (Naxos disease).	Lancet. 355(9221):2119-24. (2000)
TTN	titin	10	21810661	2011	Genetic variation in titin in arrhythmogenic right ventricular cardiomyopathy-overlap syndromes.	Circulation. 124(8):876-85. (2011)
TMEM43a	transmembrane protein 43	10	18313022	2008	Arrhythmogenic right ventricular cardiomyopathy type 5 is a fully penetrant, lethal arrhythmic disorder caused by a missense mutation in the TMEM43 gene.	Am J Hum Genet. 82(4):809-21. (2008)
RYR2a	ryanodine receptor 2 (cardiac)	6	11159936	2001	Identification of mutations in the cardiac ryanodine receptor gene in families affected with arrhythmogenic right ventricular cardiomyopathy type 2 (ARVD2).	Hum Mol Genet. 10(3):189-94. (2001)
DES	desmin	5	10553984	1999	Autosomal dominant myofibrillar myopathy with arrhythmogenic right ventricular cardiomyopathy linked to chromosome 10q	Ann Neurol. 46(5):684-92. (1999)
TGFB3	transforming growth factor, beta 3	4	15639475	2005	Regulatory mutations in transforming growth factor-beta3 gene cause arrhythmogenic right ventricular cardiomyopathy type 1.	Cardiovasc Res. 65(2):366-73. (2005)
LMNAa	lamin A/C	4	22199124	2012	Mutations in the Lamin A/C gene mimic arrhythmogenic right ventricular cardiomyopathy.	Eur Heart J. 33(9):1128-36. (2012)
SCN5Aa	sodium channel, voltage-gated, type V, alpha subunit	1	24317018	2014	SCN5A mutation in Chinese patients with arrhythmogenic right ventricular dysplasia.	Herz. 39(2):271-5. doi: 10.1007/s00059-013-3998-5. (2014)
Restrictive cardiomyopathy (RCM) - 9 genes
TNNI3a	troponin I type 3 (cardiac)	13	12531876	2003	Idiopathic restrictive cardiomyopathy is part of the clinical expression of cardiac troponin I mutations.	J Clin Invest. 111(2):209-16. (2003)
DES	desmin	4	16376610	2006	Desmin accumulation restrictive cardiomyopathy and atrioventricular block associated with desmin gene defects.	Eur J Heart Fail. 8(5):477-83. (2006)
MYH7a	myosin, heavy chain 7, cardiac muscle, beta	2	19449150	2009	Genetic and clinical profile of Indian patients of idiopathic restrictive cardiomyopathy with and without hypertrophy.	Mol Cell Biochem. 331(1-2):187-92. (2009)
TNNT2a	troponin T type 2 (cardiac)	2	18467357	2008	Idiopathic restrictive cardiomyopathy in children is caused by mutations in cardiac sarcomere protein genes.	Heart. 94(11):1478-84. (2008)
ACTC1a	actin, alpha, cardiac muscle 1	1	18467357	2008	Idiopathic restrictive cardiomyopathy in children is caused by mutations in cardiac sarcomere protein genes.	Heart. 94(11):1478-84. (2008)
MYL3a	myosin, light chain 3, alkali; ventricular, skeletal, slow	1	21823217	2011	Furthering the link between the sarcomere and primary cardiomyopathies: restrictive cardiomyopathy associated with multiple mutations in genes previously associated with hypertrophic or dilated cardiomyopathy.	Am J Med Genet A. 155A(9):2229-35. doi: 10.1002/ajmg.a.34097. (2011)
MYL2a	myosin, light chain 2, regulatory, cardiac, slow	1	21823217	2011	Furthering the link between the sarcomere and primary cardiomyopathies: restrictive cardiomyopathy associated with multiple mutations in genes previously associated with hypertrophic or dilated cardiomyopathy.	Am J Med Genet A. 155A(9):2229-35. doi: 10.1002/ajmg.a.34097. (2011)
TPM1a	tropomyosin 1 (alpha)	1	21823217	2011	Furthering the link between the sarcomere and primary cardiomyopathies: restrictive cardiomyopathy associated with multiple mutations in genes previously associated with hypertrophic or dilated cardiomyopathy.	Am J Med Genet A. 155A(9):2229-35. doi: 10.1002/ajmg.a.34097. (2011)
MYPN	myopalladin	1	22286171	2012	Molecular basis for clinical heterogeneity in inherited cardiomyopathies due to myopalladin mutations.	Hum Mol Genet. 21(9):2039-53. (2012)
Left ventricular non-compaction (LVNC) - 10 genes
MYH7a	myosin, heavy chain 7, cardiac muscle, beta	23	17947214	2007	Cardiac beta-myosin heavy chain defects in two families with non-compaction cardiomyopathy: linking non-compaction to hypertrophic, restrictive, and dilated cardiomyopathies.	Eur Heart J. 28(22):2732-7. (2007)
MYBPC3a	myosin binding protein C, cardiac	9	20031619	2009	Sarcomere mutations in cardiomyopathy with left ventricular hypertrabeculation.	Circ Cardiovasc Genet. 2(5):442-9. (2009)
TAZ	tafazzin	7	9382097	1997	Neonatal, lethal noncompaction of the left ventricular myocardium is allelic with Barth syndrome.	Am J Hum Genet. 61(4):868-72. (1997)
TPM1a	tropomyosin 1 (alpha)	5	20530761	2010	The importance of genetic counseling, DNA diagnostics, and cardiologic family screening in left ventricular noncompaction cardiomyopathy.	Circ Cardiovasc Genet. 3(3):232-9. (2010)
ACTC1a	actin, alpha, cardiac muscle 1	3	18506004	2008	Mutations in sarcomere protein genes in left ventricular noncompaction.	Circulation. 117(22):2893-901. (2008)
TNNT2a	troponin T type 2 (cardiac)	3	20083571	2010	Severe familial left ventricular non-compaction cardiomyopathy due to a novel troponin T (TNNT2) mutation.	Cardiovasc Res. 86(3):452-60. (2010)
PRDM16	PR domain containing 16	3	23768516	2013	Fine mapping of the 1p36 deletion syndrome identifies mutation of PRDM16 as a cause of cardiomyopathy.	Am J Hum Genet. 93(1):67-77. doi: 10.1016/j.ajhg.2013.05.015. (2013)
MIB1	mindbomb E3 ubiquitin protein ligase 1	2	23314057	2013	Mutations in the NOTCH pathway regulator MIB1 cause left ventricular noncompaction cardiomyopathy.	Nat Med. 19(2):193-201. doi: 10.1038/nm.3046. (2013)
CASQ2	calsequestrin 2 (cardiac muscle)	1	20530761	2010	The importance of genetic counseling, DNA diagnostics, and cardiologic family screening in left ventricular noncompaction cardiomyopathy.	Circ Cardiovasc Genet. 3(3):232-9. (2010)
DTNA	dystrobrevin, alpha	1	11238270	2001	Novel gene mutations in patients with left ventricular noncompaction or Barth syndrome.	Circulation. 103(9):1256-63. (2001)
Noonan syndrome (NS) - 9 genes
PTPN11	protein tyrosine phosphatase, non-receptor type 11	94	11704759	2001	Mutations in PTPN11, encoding the protein tyrosine phosphatase SHP-2, cause Noonan syndrome.	Nat Genet. 29(4):465-8. (2001)
SOS1	son of sevenless homolog 1 (Drosophila)	54	17143282	2007	Gain-of-function SOS1 mutations cause a distinctive form of Noonan syndrome.	Nat Genet. 39(1):75-9. (2007)
RAF1	v-raf-1 murine leukemia viral oncogene homolog 1	23	17603482	2007	Germline gain-of-function mutations in RAF1 cause Noonan syndrome.	Nat Genet. 39(8):1013-7. (2007)
KRAS	v-Ki-ras2 Kirsten rat sarcoma viral oncogene homolog	15	16474405	2006	Germline KRAS mutations cause Noonan syndrome.	Nat Genet. 38(3):331-6. (2006)
BRAF	v-raf murine sarcoma viral oncogene homolog B1	7	19206169	2009	Germline BRAF mutations in Noonan, LEOPARD, and cardiofaciocutaneous syndromes: molecular diversity and associated phenotypic spectrum.	Hum Mutat. 30(4):695-702. (2009)
CBL	Cbl proto-oncogene, E3 ubiquitin protein ligase	6	20619386	2010	Heterozygous germline mutations in the CBL tumor-suppressor gene cause a Noonan syndrome-like phenotype.	Am J Hum Genet. 87(2):250-7. doi: 10.1016/j.ajhg.2010.06.015. (2010)
NRAS	neuroblastoma RAS viral (v-ras) oncogene homolog	4	19966803	2010	A restricted spectrum of NRAS mutations causes Noonan syndrome.	Nat Genet. 42(1):27-9. doi: 10.1038/ng.497. (2010)
MAP2K1	mitogen-activated protein kinase kinase 1	2	17704260	2007	Cardio-facio-cutaneous and Noonan syndromes due to mutations in the RAS/MAPK signalling pathway: genotype-phenotype relationships and overlap with Costello syndrome.	J Med Genet. 44(12):763-71. (2007)
SHOC2	soc-2 suppressor of clear homolog (C. elegans)	1	19684605	2009	Mutation of SHOC2 promotes aberrant protein N-myristoylation and causes Noonan-like syndrome with loose anagen hair.	Nat Genet. 41(9):1022-6. doi: 10.1038/ng.425. (2009)
Aortopathies
Marfan syndrome (MFS) - 4 genes
FBN1a	fibrillin 1	1365	1852208	1991	Marfan syndrome caused by a recurrent de novo missense mutation in the fibrillin gene.	Nature. 352(6333):337-9. (1991)
TGFBR2a	transforming growth factor, beta receptor II (70/80kDa)	30	15235604	2004	Heterozygous TGFBR2 mutations in Marfan syndrome.	Nat Genet. 36(8):855-60. (2004)
TGFBR1a	transforming growth factor, beta receptor 1	4	16791849	2006	Identification and in silico analyses of novel TGFBR1 and TGFBR2 mutations in Marfan syndrome-related disorders.	Hum Mutat. 27(8):760-9. (2006)
LTBP2	latent transforming growth factor beta binding protein 2	3	22539340	2012	LTBP2 mutations cause Weill-Marchesani and Weill-Marchesani-like syndrome and affect disruptions in the extracellular matrix.	Hum Mutat. 33(8):1182-7. doi: 10.1002/humu.22105. (2012)
Loeys-Dietz syndrome (LDS) - 3 genes
TGFBR2a	transforming growth factor, beta receptor II (70/80kDa)	62	15731757	2005	A syndrome of altered cardiovascular, craniofacial, neurocognitive and skeletal development caused by mutations in TGFBR1 or TGFBR2.	Nat Genet. 37(3):275-81. (2005)
TGFBR1a	transforming growth factor, beta receptor 1	23	15731757	2005	A syndrome of altered cardiovascular, craniofacial, neurocognitive and skeletal development caused by mutations in TGFBR1 or TGFBR2.	Nat Genet. 37(3):275-81. (2005)
FBN1a	fibrillin 1	1	19293843	2009	Identification of the minimal combination of clinical features in probands for efficient mutation detection in the FBN1 gene.	Eur J Hum Genet. 17(9):1121-8. doi: 10.1038/ejhg.2009.36. (2009)
Familial aortic anuerysm (FAA) - 12 genes
ACTA2a	actin, alpha 2, smooth muscle, aorta	32	17994018	2007	Mutations in smooth muscle alpha-actin (ACTA2) lead to thoracic aortic aneurysms and dissections.	Nat Genet. 39(12):1488-93. (2007)
FBN1a	fibrillin 1	24	7762551	1995	A Gly1127Ser mutation in an EGF-like domain of the fibrillin-1 gene is a risk factor for ascending aortic aneurysm and dissection.	Am J Hum Genet. 56(6):1287-96. (1995)
MYH11a	myosin, heavy chain 11, smooth muscle	12	16444274	2006	Mutations in myosin heavy chain 11 cause a syndrome associating thoracic aortic aneurysm/aortic dissection and patent ductus arteriosus.	Nat Genet. 38(3):343-9. (2006)
TGFB2	transforming growth factor, beta 2	12	22772368	2012	Loss-of-function mutations in TGFB2 cause a syndromic presentation of thoracic aortic aneurysm.	Nat Genet. 44(8):922-7. doi: 10.1038/ng.2349. (2012)
TGFBR2a	transforming growth factor, beta receptor II (70/80kDa)	11	16027248	2005	Mutations in transforming growth factor-beta receptor type II cause familial thoracic aortic aneurysms and dissections.	Circulation. 112(4):513-20. (2005)
COL3A1	collagen, type III, alpha 1	11	2243125	1990	A mutation in the gene for type III procollagen (COL3A1) in a family with aortic aneurysms.	J Clin Invest. 86(5):1465-73. (1990)
SMAD3a	SMAD family member 3	9	21217753	2011	Mutations in SMAD3 cause a syndromic form of aortic aneurysms and dissections with early-onset osteoarthritis.	Nat Genet. 43(2):121-6. doi: 10.1038/ng.744. (2011)
MYLKa	myosin light chain kinase	5	21055718	2010	Mutations in myosin light chain kinase cause familial aortic dissections.	Am J Hum Genet. 87(5):701-7. doi: 10.1016/j.ajhg.2010.10.006. (2010)
TGFBR1a	transforming growth factor, beta receptor 1	4	16791849	2006	Identification and in silico analyses of novel TGFBR1 and TGFBR2 mutations in Marfan syndrome-related disorders.	Hum Mutat. 27(8):760-9. (2006)
SLC2A10	solute carrier family 2 (facilitated glucose transporter), member 10	2	22001912	2012	Rapid detection of gene mutations responsible for non-syndromic aortic aneurysm and dissection using two different methods: resequencing microarray technology and next-generation sequencing.	Hum Genet. 131(4):591-9. doi: 10.1007/s00439-011-1105-7. (2012)
NOTCH1	notch 1	1	23102684	2012	Genotype-phenotype correlation in patients with bicuspid aortic valve and aneurysm.	J Thorac Cardiovasc Surg. (2012)
EFEMP2	EGF containing fibulin-like extracellular matrix protein 2	1	22440127	2012	Recessively inherited severe aortic aneurysm caused by mutated EFEMP2.	Am J Cardiol. 109(11):1677-80. doi: 10.1016/j.amjcard.2012.01.39 (2012)
Aortic valve disease (AVD) - 3 genes
NOTCH1	notch 1	15	16025100	2005	Mutations in NOTCH1 cause aortic valve disease.	Nature. 437(7056):270-4. (2005)
ELN	elastin	8	9215670	1997	Elastin point mutations cause an obstructive vascular disease, supravalvular aortic stenosis.	Hum Mol Genet. 6(7):1021-8. (1997)
FBN1a	fibrillin 1	6	11700157	2001	Genotype and phenotype analysis of 171 patients referred for molecular study of the fibrillin-1 gene FBN1 because of suspected Marfan syndrome.	Arch Intern Med. 161(20):2447-54. (2001)
Other Cardiac diseases
Familial Hypercholesterolaemia (FH) - 8 genes
LDLRa	low density lipoprotein receptor	1517	7280910	1981	Primary familial hypercholesterolaemia in a South African black. A case report.	S Afr Med J. 60(14):554-6. (1981)
APOBa	apolipoprotein B (including Ag(x) antigen)	35	9490296	1998	Screening for mutations of the apolipoprotein B gene causing hypocholesterolemia.	Hum Genet. 102(1):44-9. (1998)
PCSK9a	proprotein convertase subtilisin/kexin type 9	29	12730697	2003	Mutations in PCSK9 cause autosomal dominant hypercholesterolemia.	Nat Genet. 34(2):154-6. (2003)
LDLRAP1	low density lipoprotein receptor adaptor protein 1	13	11326085	2001	Autosomal recessive hypercholesterolemia caused by mutations in a putative LDL receptor adaptor protein.	Science. 292(5520):1394-8. (2001)
CETP	cholesteryl ester transfer protein, plasma	7	23685560	2013	Evidence of a polygenic origin of extreme high-density lipoprotein cholesterol levels.	Arterioscler Thromb Vasc Biol. 33(7):1521-8. doi: 10.1161/ATVBAHA.113.301505. (2013)
SREBF2	sterol regulatory element binding transcription factor 2	3	11950857	2002	Identification of mutations in the gene encoding sterol regulatory element binding protein (SREBP)-2 in hypercholesterolaemic subjects.	J Med Genet. 39(4):271-5. (2002)
APOE	apolipoprotein E	1	22949395	2013	Description of a large family with autosomal dominant hypercholesterolemia associated with the APOE p.Leu167del mutation.	Hum Mutat. 34(1):83-7. doi: 10.1002/humu.22215. (2013)
ABCG8	ATP-binding cassette, sub-family G (WHITE), member 8	1	24503134	2014	LipidSeq: a next-generation clinical resequencing panel for monogenic dyslipidemias.	J Lipid Res. 55(4):765-72. doi: 10.1194/jlr.D045963. (2014)
Additional Genes in ICCv2 panel
CTF1	cardiotrophin 1	1	11058912	2000	Genetic variants in the promoter (g983G>T) and coding region (A92T) of the human cardiotrophin-1 gene (CTF1) in patients with dilated cardiomyopathy.	Hum Mutat. 16(5):448. (2000)
FHL2	four and a half LIM domains 2	2	25358972	2014	FHL2 expression and variants in hypertrophic cardiomyopathy.	Basic Res Cardiol. 109(6):451. doi: 10.1007/s00395-014-0451-8. (2014)
SCN2B	sodium channel, voltage-gated, type II, beta subunit	1	23559163	2013	A missense mutation in the sodium channel β2 subunit reveals SCN2B as a new candidate gene for Brugada syndrome.	Hum Mutat. 34(7):961-6. doi: 10.1002/humu.22328. (2013)
TRPM4	transient receptor potential cation channel, subfamily M, member 4	6	23382873	2013	Molecular genetics and functional anomalies in a series of 248 Brugada cases with 11 mutations in the TRPM4 channel.	PLoS One. 8(1):e54131. doi: 10.1371/journal.pone.0054131. (2013)
SCO2	sco2 cytochrome c oxidase assembly protein	-	-	-	-	-
ICC gene details (n=169 + 5) were retrieved from HGMD Professional version 2014.1 [24]
a ICC gene (n=30) listed in ACMG recommendations for reporting of incidental findings in clinical exome and genome sequencing [11]

## Sheet: ST2 ICCv2 Bed file
# Table S2 Bed file associated with ICCv2 panel also known as TruSight Cardio Sequencing Panel, downloadable at
# http://support.illumina.com/sequencing/sequencing_kits/trusight-cardio-sequencing-kit/downloads.html
# Chromosome	Start	Stop	Gene
chr12	21953977	21954115	ABCC9.chr12.21953977.21954115
chr12	21958107	21958245	ABCC9.chr12.21958107.21958245
chr12	21958931	21958994	ABCC9.chr12.21958931.21958994
chr12	21960279	21960413	ABCC9.chr12.21960279.21960413
chr12	21962785	21962889	ABCC9.chr12.21962785.21962889
chr12	21964982	21965091	ABCC9.chr12.21964982.21965091
chr12	21967577	21967656	ABCC9.chr12.21967577.21967656
chr12	21968696	21968827	ABCC9.chr12.21968696.21968827
chr12	21970120	21970241	ABCC9.chr12.21970120.21970241
chr12	21971083	21971185	ABCC9.chr12.21971083.21971185
chr12	21981891	21981994	ABCC9.chr12.21981891.21981994
chr12	21991011	21991104	ABCC9.chr12.21991011.21991104
chr12	21995247	21995405	ABCC9.chr12.21995247.21995405
chr12	21997416	21997486	ABCC9.chr12.21997416.21997486
chr12	21997700	21997849	ABCC9.chr12.21997700.21997849
chr12	21998536	21998766	ABCC9.chr12.21998536.21998766
chr12	22001083	22001180	ABCC9.chr12.22001083.22001180
chr12	22005030	22005156	ABCC9.chr12.22005030.22005156
chr12	22005301	22005439	ABCC9.chr12.22005301.22005439
chr12	22012519	22012600	ABCC9.chr12.22012519.22012600
chr12	22013904	22013989	ABCC9.chr12.22013904.22013989
chr12	22015886	22015988	ABCC9.chr12.22015886.22015988
chr12	22017372	22017411	ABCC9.chr12.22017372.22017411
chr12	22025558	22025664	ABCC9.chr12.22025558.22025664
chr12	22028587	22028660	ABCC9.chr12.22028587.22028660
chr12	22035699	22035807	ABCC9.chr12.22035699.22035807
chr12	22040759	22040868	ABCC9.chr12.22040759.22040868
chr12	22046965	22047108	ABCC9.chr12.22046965.22047108
chr12	22048208	22048249	ABCC9.chr12.22048208.22048249
chr12	22059059	22059222	ABCC9.chr12.22059059.22059222
chr12	22061010	22061145	ABCC9.chr12.22061010.22061145
chr12	22063090	22063246	ABCC9.chr12.22063090.22063246
chr12	22063759	22063912	ABCC9.chr12.22063759.22063912
chr12	22065805	22066000	ABCC9.chr12.22065805.22066000
chr12	22068601	22068844	ABCC9.chr12.22068601.22068844
chr12	22069870	22070037	ABCC9.chr12.22069870.22070037
chr12	22076747	22076790	ABCC9.chr12.22076747.22076790
chr12	22078387	22078493	ABCC9.chr12.22078387.22078493
chr12	22078875	22078997	ABCC9.chr12.22078875.22078997
chr12	22086715	22086857	ABCC9.chr12.22086715.22086857
chr12	22089466	22089608	ABCC9.chr12.22089466.22089608
chr2	44040254	44040448	ABCG5.chr2.44040254.44040448
chr2	44041615	44041728	ABCG5.chr2.44041615.44041728
chr2	44047053	44047239	ABCG5.chr2.44047053.44047239
chr2	44049935	44050074	ABCG5.chr2.44049935.44050074
chr2	44051051	44051257	ABCG5.chr2.44051051.44051257
chr2	44051357	44051571	ABCG5.chr2.44051357.44051571
chr2	44052027	44052157	ABCG5.chr2.44052027.44052157
chr2	44053520	44053660	ABCG5.chr2.44053520.44053660
chr2	44055121	44055254	ABCG5.chr2.44055121.44055254
chr2	44055509	44055607	ABCG5.chr2.44055509.44055607
chr2	44058907	44059006	ABCG5.chr2.44058907.44059006
chr2	44059085	44059222	ABCG5.chr2.44059085.44059222
chr2	44064972	44065094	ABCG5.chr2.44064972.44065094
chr2	44065675	44065818	ABCG5.chr2.44065675.44065818
chr2	44066192	44066255	ABCG8.chr2.44066192.44066255
chr2	44071645	44071747	ABCG8.chr2.44071645.44071747
chr2	44073293	44073450	ABCG8.chr2.44073293.44073450
chr2	44078722	44078961	ABCG8.chr2.44078722.44078961
chr2	44079492	44079625	ABCG8.chr2.44079492.44079625
chr2	44079737	44080007	ABCG8.chr2.44079737.44080007
chr2	44099114	44099277	ABCG8.chr2.44099114.44099277
chr2	44099361	44099445	ABCG8.chr2.44099361.44099445
chr2	44100925	44101125	ABCG8.chr2.44100925.44101125
chr2	44101545	44101622	ABCG8.chr2.44101545.44101622
chr2	44102284	44102552	ABCG8.chr2.44102284.44102552
chr2	44104699	44104827	ABCG8.chr2.44104699.44104827
chr2	44104914	44105052	ABCG8.chr2.44104914.44105052
chr1	229567245	229567389	ACTA1.chr1.229567245.229567389
chr1	229567467	229567649	ACTA1.chr1.229567467.229567649
chr1	229567740	229567932	ACTA1.chr1.229567740.229567932
chr1	229568016	229568178	ACTA1.chr1.229568016.229568178
chr1	229568302	229568627	ACTA1.chr1.229568302.229568627
chr1	229568733	229568862	ACTA1.chr1.229568733.229568862
chr10	90694979	90695123	ACTA2.chr10.90694979.90695123
chr10	90697817	90697999	ACTA2.chr10.90697817.90697999
chr10	90699263	90699455	ACTA2.chr10.90699263.90699455
chr10	90700985	90701147	ACTA2.chr10.90700985.90701147
chr10	90701541	90701626	ACTA2.chr10.90701541.90701626
chr10	90703553	90703664	ACTA2.chr10.90703553.90703664
chr10	90707014	90707143	ACTA2.chr10.90707014.90707143
chr10	90708558	90708687	ACTA2.chr10.90708558.90708687
chr15	35082612	35082756	ACTC1.chr15.35082612.35082756
chr15	35083314	35083496	ACTC1.chr15.35083314.35083496
chr15	35084290	35084482	ACTC1.chr15.35084290.35084482
chr15	35084608	35084770	ACTC1.chr15.35084608.35084770
chr15	35085445	35085770	ACTC1.chr15.35085445.35085770
chr15	35086880	35087009	ACTC1.chr15.35086880.35087009
chr1	236849973	236850099	ACTN2.chr1.236849973.236850099
chr1	236881157	236881272	ACTN2.chr1.236881157.236881272
chr1	236882193	236882313	ACTN2.chr1.236882193.236882313
chr1	236883404	236883491	ACTN2.chr1.236883404.236883491
chr1	236889232	236889320	ACTN2.chr1.236889232.236889320
chr1	236890977	236891056	ACTN2.chr1.236890977.236891056
chr1	236894532	236894614	ACTN2.chr1.236894532.236894614
chr1	236897732	236897818	ACTN2.chr1.236897732.236897818
chr1	236898934	236899020	ACTN2.chr1.236898934.236899020
chr1	236899857	236899968	ACTN2.chr1.236899857.236899968
chr1	236900421	236900514	ACTN2.chr1.236900421.236900514
chr1	236902601	236902832	ACTN2.chr1.236902601.236902832
chr1	236906195	236906343	ACTN2.chr1.236906195.236906343
chr1	236907925	236908076	ACTN2.chr1.236907925.236908076
chr1	236910966	236911075	ACTN2.chr1.236910966.236911075
chr1	236912423	236912564	ACTN2.chr1.236912423.236912564
chr1	236914769	236914952	ACTN2.chr1.236914769.236914952
chr1	236917246	236917381	ACTN2.chr1.236917246.236917381
chr1	236918318	236918498	ACTN2.chr1.236918318.236918498
chr1	236920785	236920932	ACTN2.chr1.236920785.236920932
chr1	236923023	236923089	ACTN2.chr1.236923023.236923089
chr1	236924314	236924473	ACTN2.chr1.236924314.236924473
chr1	236925760	236925919	ACTN2.chr1.236925760.236925919
chr7	91570413	91570461	AKAP9.chr7.91570413.91570461
chr7	91599787	91599822	AKAP9.chr7.91599787.91599822
chr7	91603024	91603282	AKAP9.chr7.91603024.91603282
chr7	91609602	91609647	AKAP9.chr7.91609602.91609647
chr7	91621471	91621525	AKAP9.chr7.91621471.91621525
chr7	91622198	91622369	AKAP9.chr7.91622198.91622369
chr7	91623934	91624090	AKAP9.chr7.91623934.91624090
chr7	91624916	91625129	AKAP9.chr7.91624916.91625129
chr7	91630161	91632549	AKAP9.chr7.91630161.91632549
chr7	91641742	91641956	AKAP9.chr7.91641742.91641956
chr7	91643562	91643642	AKAP9.chr7.91643562.91643642
chr7	91645442	91645581	AKAP9.chr7.91645442.91645581
chr7	91646330	91646416	AKAP9.chr7.91646330.91646416
chr7	91651551	91651666	AKAP9.chr7.91651551.91651666
chr7	91652127	91652323	AKAP9.chr7.91652127.91652323
chr7	91659208	91659305	AKAP9.chr7.91659208.91659305
chr7	91660825	91660918	AKAP9.chr7.91660825.91660918
chr7	91667732	91668086	AKAP9.chr7.91667732.91668086
chr7	91669987	91670212	AKAP9.chr7.91669987.91670212
chr7	91671359	91671500	AKAP9.chr7.91671359.91671500
chr7	91671981	91672085	AKAP9.chr7.91671981.91672085
chr7	91674321	91674527	AKAP9.chr7.91674321.91674527
chr7	91682039	91682272	AKAP9.chr7.91682039.91682272
chr7	91690573	91690736	AKAP9.chr7.91690573.91690736
chr7	91691587	91691800	AKAP9.chr7.91691587.91691800
chr7	91694544	91694777	AKAP9.chr7.91694544.91694777
chr7	91695740	91695860	AKAP9.chr7.91695740.91695860
chr7	91699343	91699520	AKAP9.chr7.91699343.91699520
chr7	91700218	91700323	AKAP9.chr7.91700218.91700323
chr7	91706168	91706321	AKAP9.chr7.91706168.91706321
chr7	91707009	91707189	AKAP9.chr7.91707009.91707189
chr7	91708392	91709466	AKAP9.chr7.91708392.91709466
chr7	91711835	91711976	AKAP9.chr7.91711835.91711976
chr7	91712483	91713009	AKAP9.chr7.91712483.91713009
chr7	91713953	91714017	AKAP9.chr7.91713953.91714017
chr7	91714132	91714254	AKAP9.chr7.91714132.91714254
chr7	91714808	91715000	AKAP9.chr7.91714808.91715000
chr7	91715541	91715730	AKAP9.chr7.91715541.91715730
chr7	91718698	91719007	AKAP9.chr7.91718698.91719007
chr7	91722410	91722630	AKAP9.chr7.91722410.91722630
chr7	91724336	91724487	AKAP9.chr7.91724336.91724487
chr7	91726002	91726671	AKAP9.chr7.91726002.91726671
chr7	91726899	91727108	AKAP9.chr7.91726899.91727108
chr7	91727422	91727528	AKAP9.chr7.91727422.91727528
chr7	91729000	91729183	AKAP9.chr7.91729000.91729183
chr7	91730169	91730370	AKAP9.chr7.91730169.91730370
chr7	91731907	91732140	AKAP9.chr7.91731907.91732140
chr7	91734991	91735077	AKAP9.chr7.91734991.91735077
chr7	91736606	91736736	AKAP9.chr7.91736606.91736736
chr7	91737807	91738033	AKAP9.chr7.91737807.91738033
chr7	91739435	91739473	AKAP9.chr7.91739435.91739473
chr2	73612996	73613320	ALMS1.chr2.73612996.73613320
chr2	73635749	73635875	ALMS1.chr2.73635749.73635875
chr2	73646250	73646446	ALMS1.chr2.73646250.73646446
chr2	73649984	73650102	ALMS1.chr2.73649984.73650102
chr2	73651557	73652030	ALMS1.chr2.73651557.73652030
chr2	73653580	73653681	ALMS1.chr2.73653580.73653681
chr2	73659325	73659419	ALMS1.chr2.73659325.73659419
chr2	73675089	73681194	ALMS1.chr2.73675089.73681194
chr2	73682288	73682422	ALMS1.chr2.73682288.73682422
chr2	73689923	73689937	ALMS1.chr2.73689923.73689937
chr2	73716760	73718625	ALMS1.chr2.73716760.73718625
chr2	73746901	73747143	ALMS1.chr2.73746901.73747143
chr2	73761950	73762076	ALMS1.chr2.73761950.73762076
chr2	73777393	73777564	ALMS1.chr2.73777393.73777564
chr2	73784346	73784481	ALMS1.chr2.73784346.73784481
chr2	73786098	73786269	ALMS1.chr2.73786098.73786269
chr2	73799388	73800551	ALMS1.chr2.73799388.73800551
chr2	73826527	73826648	ALMS1.chr2.73826527.73826648
chr2	73827804	73828008	ALMS1.chr2.73827804.73828008
chr2	73828321	73828563	ALMS1.chr2.73828321.73828563
chr2	73829311	73829495	ALMS1.chr2.73829311.73829495
chr2	73830367	73830431	ALMS1.chr2.73830367.73830431
chr2	73835601	73835701	ALMS1.chr2.73835601.73835701
chr2	73836694	73836739	ALMS1.chr2.73836694.73836739
chr4	113825649	113825670	ANK2.chr4.113825649.113825670
chr4	113970884	113970968	ANK2.chr4.113970884.113970968
chr4	114038446	114038574	ANK2.chr4.114038446.114038574
chr4	114067025	114067159	ANK2.chr4.114067025.114067159
chr4	114072236	114072280	ANK2.chr4.114072236.114072280
chr4	114095571	114095673	ANK2.chr4.114095571.114095673
chr4	114117523	114117622	ANK2.chr4.114117523.114117622
chr4	114120166	114120265	ANK2.chr4.114120166.114120265
chr4	114153316	114153415	ANK2.chr4.114153316.114153415
chr4	114158142	114158328	ANK2.chr4.114158142.114158328
chr4	114158754	114158778	ANK2.chr4.114158754.114158778
chr4	114161640	114161739	ANK2.chr4.114161640.114161739
chr4	114163266	114163365	ANK2.chr4.114163266.114163365
chr4	114170919	114171018	ANK2.chr4.114170919.114171018
chr4	114176890	114177088	ANK2.chr4.114176890.114177088
chr4	114179205	114179304	ANK2.chr4.114179205.114179304
chr4	114179468	114179567	ANK2.chr4.114179468.114179567
chr4	114186052	114186151	ANK2.chr4.114186052.114186151
chr4	114195607	114195805	ANK2.chr4.114195607.114195805
chr4	114198992	114199091	ANK2.chr4.114198992.114199091
chr4	114199615	114199714	ANK2.chr4.114199615.114199714
chr4	114203830	114204028	ANK2.chr4.114203830.114204028
chr4	114208760	114208859	ANK2.chr4.114208760.114208859
chr4	114209543	114209642	ANK2.chr4.114209543.114209642
chr4	114213571	114213670	ANK2.chr4.114213571.114213670
chr4	114214453	114214455	ANK2.chr4.114214453.114214455
chr4	114214595	114214694	ANK2.chr4.114214595.114214694
chr4	114223922	114223995	ANK2.chr4.114223922.114223995
chr4	114232410	114232555	ANK2.chr4.114232410.114232555
chr4	114238862	114238965	ANK2.chr4.114238862.114238965
chr4	114239672	114239776	ANK2.chr4.114239672.114239776
chr4	114244914	114244950	ANK2.chr4.114244914.114244950
chr4	114251401	114251626	ANK2.chr4.114251401.114251626
chr4	114253127	114253226	ANK2.chr4.114253127.114253226
chr4	114254209	114254364	ANK2.chr4.114254209.114254364
chr4	114257001	114257213	ANK2.chr4.114257001.114257213
chr4	114257732	114257937	ANK2.chr4.114257732.114257937
chr4	114260381	114260478	ANK2.chr4.114260381.114260478
chr4	114262843	114263072	ANK2.chr4.114262843.114263072
chr4	114264172	114264298	ANK2.chr4.114264172.114264298
chr4	114267055	114267178	ANK2.chr4.114267055.114267178
chr4	114269431	114269464	ANK2.chr4.114269431.114269464
chr4	114271383	114271405	ANK2.chr4.114271383.114271405
chr4	114274200	114280455	ANK2.chr4.114274200.114280455
chr4	114281978	114282053	ANK2.chr4.114281978.114282053
chr4	114284493	114284625	ANK2.chr4.114284493.114284625
chr4	114286194	114286338	ANK2.chr4.114286194.114286338
chr4	114288721	114289007	ANK2.chr4.114288721.114289007
chr4	114290669	114290961	ANK2.chr4.114290669.114290961
chr4	114293689	114293781	ANK2.chr4.114293689.114293781
chr4	114294245	114294329	ANK2.chr4.114294245.114294329
chr4	114294440	114294605	ANK2.chr4.114294440.114294605
chr4	114295920	114296102	ANK2.chr4.114295920.114296102
chr4	114299246	114299337	ANK2.chr4.114299246.114299337
chr4	114302612	114302796	ANK2.chr4.114302612.114302796
chr10	92672622	92672733	ANKRD1.chr10.92672622.92672733
chr10	92675299	92675398	ANKRD1.chr10.92675299.92675398
chr10	92675538	92675637	ANKRD1.chr10.92675538.92675637
chr10	92675927	92676026	ANKRD1.chr10.92675927.92676026
chr10	92677488	92677587	ANKRD1.chr10.92677488.92677587
chr10	92678621	92678729	ANKRD1.chr10.92678621.92678729
chr10	92678887	92679025	ANKRD1.chr10.92678887.92679025
chr10	92679925	92680105	ANKRD1.chr10.92679925.92680105
chr10	92680757	92680784	ANKRD1.chr10.92680757.92680784
chr11	116691582	116692597	APOA4.chr11.116691582.116692597
chr11	116693374	116693501	APOA4.chr11.116693374.116693501
chr11	116693858	116693907	APOA4.chr11.116693858.116693907
chr11	116660843	116661783	APOA5.chr11.116660843.116661783
chr11	116662301	116662413	APOA5.chr11.116662301.116662413
chr11	116662527	116662576	APOA5.chr11.116662527.116662576
chr2	21224601	21226206	APOB.chr2.21224601.21226206
chr2	21227140	21227324	APOB.chr2.21227140.21227324
chr2	21227432	21227547	APOB.chr2.21227432.21227547
chr2	21227951	21235523	APOB.chr2.21227951.21235523
chr2	21236031	21236405	APOB.chr2.21236031.21236405
chr2	21237319	21237465	APOB.chr2.21237319.21237465
chr2	21237944	21238132	APOB.chr2.21237944.21238132
chr2	21238241	21238417	APOB.chr2.21238241.21238417
chr2	21239310	21239521	APOB.chr2.21239310.21239521
chr2	21241863	21241985	APOB.chr2.21241863.21241985
chr2	21242594	21242777	APOB.chr2.21242594.21242777
chr2	21245702	21245914	APOB.chr2.21245702.21245914
chr2	21246396	21246564	APOB.chr2.21246396.21246564
chr2	21247666	21247748	APOB.chr2.21247666.21247748
chr2	21247804	21247996	APOB.chr2.21247804.21247996
chr2	21249659	21249836	APOB.chr2.21249659.21249836
chr2	21250699	21250937	APOB.chr2.21250699.21250937
chr2	21251198	21251410	APOB.chr2.21251198.21251410
chr2	21252510	21252657	APOB.chr2.21252510.21252657
chr2	21252769	21252887	APOB.chr2.21252769.21252887
chr2	21255225	21255453	APOB.chr2.21255225.21255453
chr2	21256170	21256390	APOB.chr2.21256170.21256390
chr2	21257687	21257773	APOB.chr2.21257687.21257773
chr2	21258455	21258580	APOB.chr2.21258455.21258580
chr2	21259971	21260127	APOB.chr2.21259971.21260127
chr2	21260829	21260983	APOB.chr2.21260829.21260983
chr2	21263809	21263955	APOB.chr2.21263809.21263955
chr2	21265232	21265348	APOB.chr2.21265232.21265348
chr2	21266384	21266423	APOB.chr2.21266384.21266423
chr2	21266735	21266817	APOB.chr2.21266735.21266817
chr19	45451735	45451790	APOC2.chr19.45451735.45451790
chr19	45451957	45452121	APOC2.chr19.45451957.45452121
chr19	45452415	45452506	APOC2.chr19.45452415.45452506
chr19	45409126	45409180	APOE.chr19.45409126.45409180
chr19	45409859	45409924	APOE.chr19.45409859.45409924
chr19	45411016	45411209	APOE.chr19.45411016.45411209
chr19	45411789	45412507	APOE.chr19.45411789.45412507
chr10	121411187	121411367	BAG3.chr10.121411187.121411367
chr10	121417075	121417080	BAG3.chr10.121417075.121417080
chr10	121429362	121429689	BAG3.chr10.121429362.121429689
chr10	121431766	121432168	BAG3.chr10.121431766.121432168
chr10	121435975	121436794	BAG3.chr10.121435975.121436794
chr7	140426294	140426316	BRAF.chr7.140426294.140426316
chr7	140434396	140434570	BRAF.chr7.140434396.140434570
chr7	140439611	140439746	BRAF.chr7.140439611.140439746
chr7	140447215	140447247	BRAF.chr7.140447215.140447247
chr7	140449086	140449218	BRAF.chr7.140449086.140449218
chr7	140453074	140453193	BRAF.chr7.140453074.140453193
chr7	140453986	140454033	BRAF.chr7.140453986.140454033
chr7	140476711	140476888	BRAF.chr7.140476711.140476888
chr7	140477790	140477875	BRAF.chr7.140477790.140477875
chr7	140481375	140481493	BRAF.chr7.140481375.140481493
chr7	140482820	140482957	BRAF.chr7.140482820.140482957
chr7	140487347	140487384	BRAF.chr7.140487347.140487384
chr7	140494107	140494267	BRAF.chr7.140494107.140494267
chr7	140500161	140500281	BRAF.chr7.140500161.140500281
chr7	140501211	140501360	BRAF.chr7.140501211.140501360
chr7	140507759	140507862	BRAF.chr7.140507759.140507862
chr7	140508095	140508116	BRAF.chr7.140508095.140508116
chr7	140508691	140508795	BRAF.chr7.140508691.140508795
chr7	140534408	140534672	BRAF.chr7.140534408.140534672
chr7	140549910	140550012	BRAF.chr7.140549910.140550012
chr7	140624365	140624503	BRAF.chr7.140624365.140624503
chr12	2080229	2080367	CACNA1C.chr12.2080229.2080367
chr12	2162728	2162777	CACNA1C.chr12.2162728.2162777
chr12	2224389	2224711	CACNA1C.chr12.2224389.2224711
chr12	2229490	2229596	CACNA1C.chr12.2229490.2229596
chr12	2558141	2558281	CACNA1C.chr12.2558141.2558281
chr12	2566732	2566872	CACNA1C.chr12.2566732.2566872
chr12	2595269	2595428	CACNA1C.chr12.2595269.2595428
chr12	2602355	2602552	CACNA1C.chr12.2602355.2602552
chr12	2613601	2613705	CACNA1C.chr12.2613601.2613705
chr12	2614007	2614111	CACNA1C.chr12.2614007.2614111
chr12	2621977	2622150	CACNA1C.chr12.2621977.2622150
chr12	2656616	2656690	CACNA1C.chr12.2656616.2656690
chr12	2659108	2659199	CACNA1C.chr12.2659108.2659199
chr12	2666116	2666143	CACNA1C.chr12.2666116.2666143
chr12	2675587	2675748	CACNA1C.chr12.2675587.2675748
chr12	2676734	2676960	CACNA1C.chr12.2676734.2676960
chr12	2690755	2690963	CACNA1C.chr12.2690755.2690963
chr12	2691987	2692108	CACNA1C.chr12.2691987.2692108
chr12	2693668	2693783	CACNA1C.chr12.2693668.2693783
chr12	2694541	2694662	CACNA1C.chr12.2694541.2694662
chr12	2695000	2695070	CACNA1C.chr12.2695000.2695070
chr12	2702378	2702511	CACNA1C.chr12.2702378.2702511
chr12	2705039	2705169	CACNA1C.chr12.2705039.2705169
chr12	2706395	2706455	CACNA1C.chr12.2706395.2706455
chr12	2706602	2706662	CACNA1C.chr12.2706602.2706662
chr12	2711019	2711126	CACNA1C.chr12.2711019.2711126
chr12	2714246	2714334	CACNA1C.chr12.2714246.2714334
chr12	2714844	2714952	CACNA1C.chr12.2714844.2714952
chr12	2715776	2715829	CACNA1C.chr12.2715776.2715829
chr12	2716149	2716296	CACNA1C.chr12.2716149.2716296
chr12	2717676	2717878	CACNA1C.chr12.2717676.2717878
chr12	2719706	2719865	CACNA1C.chr12.2719706.2719865
chr12	2721068	2721191	CACNA1C.chr12.2721068.2721191
chr12	2742794	2742878	CACNA1C.chr12.2742794.2742878
chr12	2743462	2743546	CACNA1C.chr12.2743462.2743546
chr12	2757640	2757673	CACNA1C.chr12.2757640.2757673
chr12	2760739	2760934	CACNA1C.chr12.2760739.2760934
chr12	2763000	2763066	CACNA1C.chr12.2763000.2763066
chr12	2764312	2764404	CACNA1C.chr12.2764312.2764404
chr12	2773990	2774156	CACNA1C.chr12.2773990.2774156
chr12	2774746	2774874	CACNA1C.chr12.2774746.2774874
chr12	2775851	2775948	CACNA1C.chr12.2775851.2775948
chr12	2778098	2778201	CACNA1C.chr12.2778098.2778201
chr12	2783649	2783808	CACNA1C.chr12.2783649.2783808
chr12	2786259	2786387	CACNA1C.chr12.2786259.2786387
chr12	2786898	2787033	CACNA1C.chr12.2786898.2787033
chr12	2788609	2788962	CACNA1C.chr12.2788609.2788962
chr12	2789528	2789741	CACNA1C.chr12.2789528.2789741
chr12	2791115	2791220	CACNA1C.chr12.2791115.2791220
chr12	2791715	2791844	CACNA1C.chr12.2791715.2791844
chr12	2794901	2795008	CACNA1C.chr12.2794901.2795008
chr12	2795331	2795435	CACNA1C.chr12.2795331.2795435
chr12	2797612	2797945	CACNA1C.chr12.2797612.2797945
chr12	2800065	2800365	CACNA1C.chr12.2800065.2800365
chr7	81579707	81579824	CACNA2D1.chr7.81579707.81579824
chr7	81588590	81588673	CACNA2D1.chr7.81588590.81588673
chr7	81589035	81589145	CACNA2D1.chr7.81589035.81589145
chr7	81591209	81591339	CACNA2D1.chr7.81591209.81591339
chr7	81591755	81591811	CACNA2D1.chr7.81591755.81591811
chr7	81593371	81593424	CACNA2D1.chr7.81593371.81593424
chr7	81593522	81593675	CACNA2D1.chr7.81593522.81593675
chr7	81594909	81594981	CACNA2D1.chr7.81594909.81594981
chr7	81596484	81596523	CACNA2D1.chr7.81596484.81596523
chr7	81596911	81596979	CACNA2D1.chr7.81596911.81596979
chr7	81598202	81598289	CACNA2D1.chr7.81598202.81598289
chr7	81599196	81599300	CACNA2D1.chr7.81599196.81599300
chr7	81599990	81600053	CACNA2D1.chr7.81599990.81600053
chr7	81601092	81601180	CACNA2D1.chr7.81601092.81601180
chr7	81603770	81603868	CACNA2D1.chr7.81603770.81603868
chr7	81611882	81611943	CACNA2D1.chr7.81611882.81611943
chr7	81612629	81612650	CACNA2D1.chr7.81612629.81612650
chr7	81613950	81614027	CACNA2D1.chr7.81613950.81614027
chr7	81620500	81620562	CACNA2D1.chr7.81620500.81620562
chr7	81624183	81624255	CACNA2D1.chr7.81624183.81624255
chr7	81626494	81626566	CACNA2D1.chr7.81626494.81626566
chr7	81630975	81631031	CACNA2D1.chr7.81630975.81631031
chr7	81634738	81634813	CACNA2D1.chr7.81634738.81634813
chr7	81635080	81635155	CACNA2D1.chr7.81635080.81635155
chr7	81636994	81637072	CACNA2D1.chr7.81636994.81637072
chr7	81641469	81641559	CACNA2D1.chr7.81641469.81641559
chr7	81642776	81642826	CACNA2D1.chr7.81642776.81642826
chr7	81643716	81643795	CACNA2D1.chr7.81643716.81643795
chr7	81662112	81662217	CACNA2D1.chr7.81662112.81662217
chr7	81667392	81667551	CACNA2D1.chr7.81667392.81667551
chr7	81679894	81679944	CACNA2D1.chr7.81679894.81679944
chr7	81689743	81689843	CACNA2D1.chr7.81689743.81689843
chr7	81693619	81693670	CACNA2D1.chr7.81693619.81693670
chr7	81695770	81695840	CACNA2D1.chr7.81695770.81695840
chr7	81714084	81714216	CACNA2D1.chr7.81714084.81714216
chr7	81746359	81746489	CACNA2D1.chr7.81746359.81746489
chr7	81765950	81765992	CACNA2D1.chr7.81765950.81765992
chr7	81799865	81799925	CACNA2D1.chr7.81799865.81799925
chr7	81964450	81964567	CACNA2D1.chr7.81964450.81964567
chr7	81978883	81978965	CACNA2D1.chr7.81978883.81978965
chr7	82072680	82072775	CACNA2D1.chr7.82072680.82072775
chr10	18429665	18429785	CACNB2.chr10.18429665.18429785
chr10	18430108	18430144	CACNB2.chr10.18430108.18430144
chr10	18439811	18439904	CACNB2.chr10.18439811.18439904
chr10	18550198	18550246	CACNB2.chr10.18550198.18550246
chr10	18629855	18629906	CACNB2.chr10.18629855.18629906
chr10	18689960	18690029	CACNB2.chr10.18689960.18690029
chr10	18690852	18690972	CACNB2.chr10.18690852.18690972
chr10	18787283	18787406	CACNB2.chr10.18787283.18787406
chr10	18789740	18789877	CACNB2.chr10.18789740.18789877
chr10	18795399	18795476	CACNB2.chr10.18795399.18795476
chr10	18803164	18803298	CACNB2.chr10.18803164.18803298
chr10	18803439	18803459	CACNB2.chr10.18803439.18803459
chr10	18803908	18803970	CACNB2.chr10.18803908.18803970
chr10	18807264	18807345	CACNB2.chr10.18807264.18807345
chr10	18807838	18807897	CACNB2.chr10.18807838.18807897
chr10	18816516	18816626	CACNB2.chr10.18816516.18816626
chr10	18823004	18823156	CACNB2.chr10.18823004.18823156
chr10	18825029	18825125	CACNB2.chr10.18825029.18825125
chr10	18827108	18827294	CACNB2.chr10.18827108.18827294
chr10	18828158	18828653	CACNB2.chr10.18828158.18828653
chr14	90863574	90863577	CALM1.chr14.90863574.90863577
chr14	90865426	90865431	CALM1.chr14.90865426.90865431
chr14	90866408	90866439	CALM1.chr14.90866408.90866439
chr14	90867602	90867746	CALM1.chr14.90867602.90867746
chr14	90870205	90870312	CALM1.chr14.90870205.90870312
chr14	90870722	90870858	CALM1.chr14.90870722.90870858
chr14	90871032	90871061	CALM1.chr14.90871032.90871061
chr19	16589941	16590085	CALR3.chr19.16589941.16590085
chr19	16591424	16591517	CALR3.chr19.16591424.16591517
chr19	16593260	16593392	CALR3.chr19.16593260.16593392
chr19	16593488	16593596	CALR3.chr19.16593488.16593596
chr19	16594740	16594926	CALR3.chr19.16594740.16594926
chr19	16595973	16596068	CALR3.chr19.16595973.16596068
chr19	16601177	16601381	CALR3.chr19.16601177.16601381
chr19	16606561	16606663	CALR3.chr19.16606561.16606663
chr19	16606849	16606940	CALR3.chr19.16606849.16606940
chr1	116243861	116244047	CASQ2.chr1.116243861.116244047
chr1	116245541	116245616	CASQ2.chr1.116245541.116245616
chr1	116247812	116247913	CASQ2.chr1.116247812.116247913
chr1	116260460	116260515	CASQ2.chr1.116260460.116260515
chr1	116268128	116268174	CASQ2.chr1.116268128.116268174
chr1	116269612	116269743	CASQ2.chr1.116269612.116269743
chr1	116275521	116275595	CASQ2.chr1.116275521.116275595
chr1	116280844	116280956	CASQ2.chr1.116280844.116280956
chr1	116283348	116283449	CASQ2.chr1.116283348.116283449
chr1	116287448	116287533	CASQ2.chr1.116287448.116287533
chr1	116310928	116311162	CASQ2.chr1.116310928.116311162
chr3	8775562	8775676	CAV3.chr3.8775562.8775676
chr3	8787211	8787553	CAV3.chr3.8787211.8787553
chr11	119077127	119077322	CBL.chr11.119077127.119077322
chr11	119103157	119103405	CBL.chr11.119103157.119103405
chr11	119142444	119142591	CBL.chr11.119142444.119142591
chr11	119144577	119144734	CBL.chr11.119144577.119144734
chr11	119145541	119145663	CBL.chr11.119145541.119145663
chr11	119146706	119146844	CBL.chr11.119146706.119146844
chr11	119148466	119148554	CBL.chr11.119148466.119148554
chr11	119148875	119149007	CBL.chr11.119148875.119149007
chr11	119149219	119149423	CBL.chr11.119149219.119149423
chr11	119155678	119155810	CBL.chr11.119155678.119155810
chr11	119155898	119156276	CBL.chr11.119155898.119156276
chr11	119158561	119158656	CBL.chr11.119158561.119158656
chr11	119167627	119167744	CBL.chr11.119167627.119167744
chr11	119168093	119168191	CBL.chr11.119168093.119168191
chr11	119169067	119169250	CBL.chr11.119169067.119169250
chr11	119170204	119170491	CBL.chr11.119170204.119170491
chr21	44473989	44474093	CBS.chr21.44473989.44474093
chr21	44475862	44476011	CBS.chr21.44475862.44476011
chr21	44476168	44476209	CBS.chr21.44476168.44476209
chr21	44476912	44476997	CBS.chr21.44476912.44476997
chr21	44478254	44478363	CBS.chr21.44478254.44478363
chr21	44478943	44479078	CBS.chr21.44478943.44479078
chr21	44479335	44479413	CBS.chr21.44479335.44479413
chr21	44480550	44480656	CBS.chr21.44480550.44480656
chr21	44482420	44482505	CBS.chr21.44482420.44482505
chr21	44483062	44483188	CBS.chr21.44483062.44483188
chr21	44484009	44484101	CBS.chr21.44484009.44484101
chr21	44485312	44485382	CBS.chr21.44485312.44485382
chr21	44485496	44485631	CBS.chr21.44485496.44485631
chr21	44485725	44485805	CBS.chr21.44485725.44485805
chr21	44486352	44486487	CBS.chr21.44486352.44486487
chr21	44488618	44488725	CBS.chr21.44488618.44488725
chr21	44492094	44492303	CBS.chr21.44492094.44492303
chr16	56995891	56996009	CETP.chr16.56995891.56996009
chr16	56996921	56997036	CETP.chr16.56996921.56997036
chr16	57003297	57003432	CETP.chr16.57003297.57003432
chr16	57003522	57003593	CETP.chr16.57003522.57003593
chr16	57003825	57003913	CETP.chr16.57003825.57003913
chr16	57004944	57005014	CETP.chr16.57004944.57005014
chr16	57005232	57005293	CETP.chr16.57005232.57005293
chr16	57005903	57005995	CETP.chr16.57005903.57005995
chr16	57007242	57007422	CETP.chr16.57007242.57007422
chr16	57009012	57009063	CETP.chr16.57009012.57009063
chr16	57012002	57012167	CETP.chr16.57012002.57012167
chr16	57015069	57015137	CETP.chr16.57015069.57015137
chr16	57015558	57015592	CETP.chr16.57015558.57015592
chr16	57016076	57016149	CETP.chr16.57016076.57016149
chr16	57017237	57017323	CETP.chr16.57017237.57017323
chr16	57017503	57017578	CETP.chr16.57017503.57017578
chr2	189839215	189839294	COL3A1.chr2.189839215.189839294
chr2	189849485	189849688	COL3A1.chr2.189849485.189849688
chr2	189849922	189849973	COL3A1.chr2.189849922.189849973
chr2	189850390	189850504	COL3A1.chr2.189850390.189850504
chr2	189851784	189851865	COL3A1.chr2.189851784.189851865
chr2	189852806	189852860	COL3A1.chr2.189852806.189852860
chr2	189853315	189853369	COL3A1.chr2.189853315.189853369
chr2	189854121	189854175	COL3A1.chr2.189854121.189854175
chr2	189854821	189854875	COL3A1.chr2.189854821.189854875
chr2	189855032	189855086	COL3A1.chr2.189855032.189855086
chr2	189855729	189855783	COL3A1.chr2.189855729.189855783
chr2	189856212	189856257	COL3A1.chr2.189856212.189856257
chr2	189856394	189856448	COL3A1.chr2.189856394.189856448
chr2	189856909	189856954	COL3A1.chr2.189856909.189856954
chr2	189857612	189857666	COL3A1.chr2.189857612.189857666
chr2	189858086	189858185	COL3A1.chr2.189858086.189858185
chr2	189858763	189858808	COL3A1.chr2.189858763.189858808
chr2	189858959	189859058	COL3A1.chr2.189858959.189859058
chr2	189859266	189859320	COL3A1.chr2.189859266.189859320
chr2	189859449	189859557	COL3A1.chr2.189859449.189859557
chr2	189859771	189859825	COL3A1.chr2.189859771.189859825
chr2	189860417	189860516	COL3A1.chr2.189860417.189860516
chr2	189860850	189860904	COL3A1.chr2.189860850.189860904
chr2	189861123	189861222	COL3A1.chr2.189861123.189861222
chr2	189861890	189861944	COL3A1.chr2.189861890.189861944
chr2	189862061	189862115	COL3A1.chr2.189862061.189862115
chr2	189862425	189862479	COL3A1.chr2.189862425.189862479
chr2	189862991	189863045	COL3A1.chr2.189862991.189863045
chr2	189863399	189863444	COL3A1.chr2.189863399.189863444
chr2	189864010	189864109	COL3A1.chr2.189864010.189864109
chr2	189864195	189864303	COL3A1.chr2.189864195.189864303
chr2	189864567	189864621	COL3A1.chr2.189864567.189864621
chr2	189866122	189866176	COL3A1.chr2.189866122.189866176
chr2	189866261	189866315	COL3A1.chr2.189866261.189866315
chr2	189867023	189867077	COL3A1.chr2.189867023.189867077
chr2	189867680	189867788	COL3A1.chr2.189867680.189867788
chr2	189868136	189868190	COL3A1.chr2.189868136.189868190
chr2	189868459	189868513	COL3A1.chr2.189868459.189868513
chr2	189868707	189868869	COL3A1.chr2.189868707.189868869
chr2	189868982	189869090	COL3A1.chr2.189868982.189869090
chr2	189870075	189870183	COL3A1.chr2.189870075.189870183
chr2	189870351	189870355	COL3A1.chr2.189870351.189870355
chr2	189870931	189870985	COL3A1.chr2.189870931.189870985
chr2	189871070	189871178	COL3A1.chr2.189871070.189871178
chr2	189871662	189871716	COL3A1.chr2.189871662.189871716
chr2	189872225	189872333	COL3A1.chr2.189872225.189872333
chr2	189872610	189872664	COL3A1.chr2.189872610.189872664
chr2	189872760	189872868	COL3A1.chr2.189872760.189872868
chr2	189873649	189873947	COL3A1.chr2.189873649.189873947
chr2	189874903	189875091	COL3A1.chr2.189874903.189875091
chr2	189875373	189875616	COL3A1.chr2.189875373.189875616
chr2	189876353	189876500	COL3A1.chr2.189876353.189876500
chr9	137534033	137534142	COL5A1.chr9.137534033.137534142
chr9	137582757	137582925	COL5A1.chr9.137582757.137582925
chr9	137591754	137591968	COL5A1.chr9.137591754.137591968
chr9	137593016	137593179	COL5A1.chr9.137593016.137593179
chr9	137619111	137619243	COL5A1.chr9.137619111.137619243
chr9	137620515	137620653	COL5A1.chr9.137620515.137620653
chr9	137622081	137622321	COL5A1.chr9.137622081.137622321
chr9	137623341	137623509	COL5A1.chr9.137623341.137623509
chr9	137623916	137623973	COL5A1.chr9.137623916.137623973
chr9	137630319	137630361	COL5A1.chr9.137630319.137630361
chr9	137630591	137630654	COL5A1.chr9.137630591.137630654
chr9	137642387	137642462	COL5A1.chr9.137642387.137642462
chr9	137642635	137642728	COL5A1.chr9.137642635.137642728
chr9	137644434	137644491	COL5A1.chr9.137644434.137644491
chr9	137645695	137645749	COL5A1.chr9.137645695.137645749
chr9	137646118	137646172	COL5A1.chr9.137646118.137646172
chr9	137648610	137648664	COL5A1.chr9.137648610.137648664
chr9	137650088	137650142	COL5A1.chr9.137650088.137650142
chr9	137653770	137653824	COL5A1.chr9.137653770.137653824
chr9	137655538	137655583	COL5A1.chr9.137655538.137655583
chr9	137657526	137657580	COL5A1.chr9.137657526.137657580
chr9	137658299	137658344	COL5A1.chr9.137658299.137658344
chr9	137658845	137658899	COL5A1.chr9.137658845.137658899
chr9	137659155	137659200	COL5A1.chr9.137659155.137659200
chr9	137660255	137660309	COL5A1.chr9.137660255.137660309
chr9	137664635	137664680	COL5A1.chr9.137664635.137664680
chr9	137666704	137666758	COL5A1.chr9.137666704.137666758
chr9	137671947	137671992	COL5A1.chr9.137671947.137671992
chr9	137674512	137674566	COL5A1.chr9.137674512.137674566
chr9	137676834	137676942	COL5A1.chr9.137676834.137676942
chr9	137677840	137677894	COL5A1.chr9.137677840.137677894
chr9	137681000	137681054	COL5A1.chr9.137681000.137681054
chr9	137686927	137686972	COL5A1.chr9.137686927.137686972
chr9	137687107	137687161	COL5A1.chr9.137687107.137687161
chr9	137688219	137688264	COL5A1.chr9.137688219.137688264
chr9	137688693	137688747	COL5A1.chr9.137688693.137688747
chr9	137690253	137690307	COL5A1.chr9.137690253.137690307
chr9	137693799	137693853	COL5A1.chr9.137693799.137693853
chr9	137694733	137694841	COL5A1.chr9.137694733.137694841
chr9	137696820	137696910	COL5A1.chr9.137696820.137696910
chr9	137697006	137697060	COL5A1.chr9.137697006.137697060
chr9	137698034	137698142	COL5A1.chr9.137698034.137698142
chr9	137701028	137701136	COL5A1.chr9.137701028.137701136
chr9	137702100	137702154	COL5A1.chr9.137702100.137702154
chr9	137703184	137703238	COL5A1.chr9.137703184.137703238
chr9	137703337	137703445	COL5A1.chr9.137703337.137703445
chr9	137704294	137704348	COL5A1.chr9.137704294.137704348
chr9	137704450	137704558	COL5A1.chr9.137704450.137704558
chr9	137705828	137705882	COL5A1.chr9.137705828.137705882
chr9	137706642	137706750	COL5A1.chr9.137706642.137706750
chr9	137707421	137707475	COL5A1.chr9.137707421.137707475
chr9	137707780	137707834	COL5A1.chr9.137707780.137707834
chr9	137708871	137708925	COL5A1.chr9.137708871.137708925
chr9	137709623	137709677	COL5A1.chr9.137709623.137709677
chr9	137710501	137710609	COL5A1.chr9.137710501.137710609
chr9	137710693	137710747	COL5A1.chr9.137710693.137710747
chr9	137710845	137710899	COL5A1.chr9.137710845.137710899
chr9	137711961	137712069	COL5A1.chr9.137711961.137712069
chr9	137713942	137713996	COL5A1.chr9.137713942.137713996
chr9	137714843	137714879	COL5A1.chr9.137714843.137714879
chr9	137715261	137715315	COL5A1.chr9.137715261.137715315
chr9	137716445	137716701	COL5A1.chr9.137716445.137716701
chr9	137717637	137717750	COL5A1.chr9.137717637.137717750
chr9	137721821	137721890	COL5A1.chr9.137721821.137721890
chr9	137721953	137722022	COL5A1.chr9.137721953.137722022
chr9	137726816	137727050	COL5A1.chr9.137726816.137727050
chr9	137734002	137734149	COL5A1.chr9.137734002.137734149
chr2	189898795	189898942	COL5A2.chr2.189898795.189898942
chr2	189899641	189899881	COL5A2.chr2.189899641.189899881
chr2	189901341	189901529	COL5A2.chr2.189901341.189901529
chr2	189903997	189904289	COL5A2.chr2.189903997.189904289
chr2	189906311	189906419	COL5A2.chr2.189906311.189906419
chr2	189907445	189907499	COL5A2.chr2.189907445.189907499
chr2	189907876	189907984	COL5A2.chr2.189907876.189907984
chr2	189909904	189909958	COL5A2.chr2.189909904.189909958
chr2	189910525	189910633	COL5A2.chr2.189910525.189910633
chr2	189912934	189912988	COL5A2.chr2.189912934.189912988
chr2	189914072	189914180	COL5A2.chr2.189914072.189914180
chr2	189915294	189915402	COL5A2.chr2.189915294.189915402
chr2	189916045	189916207	COL5A2.chr2.189916045.189916207
chr2	189916897	189916951	COL5A2.chr2.189916897.189916951
chr2	189917474	189917528	COL5A2.chr2.189917474.189917528
chr2	189917636	189917744	COL5A2.chr2.189917636.189917744
chr2	189918149	189918203	COL5A2.chr2.189918149.189918203
chr2	189918620	189918674	COL5A2.chr2.189918620.189918674
chr2	189918884	189918938	COL5A2.chr2.189918884.189918938
chr2	189921698	189921752	COL5A2.chr2.189921698.189921752
chr2	189922045	189922153	COL5A2.chr2.189922045.189922153
chr2	189923154	189923253	COL5A2.chr2.189923154.189923253
chr2	189923574	189923619	COL5A2.chr2.189923574.189923619
chr2	189925455	189925509	COL5A2.chr2.189925455.189925509
chr2	189926287	189926341	COL5A2.chr2.189926287.189926341
chr2	189927590	189927644	COL5A2.chr2.189927590.189927644
chr2	189927735	189927789	COL5A2.chr2.189927735.189927789
chr2	189927897	189927996	COL5A2.chr2.189927897.189927996
chr2	189928705	189928759	COL5A2.chr2.189928705.189928759
chr2	189929282	189929381	COL5A2.chr2.189929282.189929381
chr2	189929729	189929783	COL5A2.chr2.189929729.189929783
chr2	189931115	189931223	COL5A2.chr2.189931115.189931223
chr2	189931454	189931508	COL5A2.chr2.189931454.189931508
chr2	189932740	189932839	COL5A2.chr2.189932740.189932839
chr2	189932951	189932996	COL5A2.chr2.189932951.189932996
chr2	189933511	189933610	COL5A2.chr2.189933511.189933610
chr2	189936765	189936819	COL5A2.chr2.189936765.189936819
chr2	189940118	189940163	COL5A2.chr2.189940118.189940163
chr2	189943241	189943295	COL5A2.chr2.189943241.189943295
chr2	189943788	189943833	COL5A2.chr2.189943788.189943833
chr2	189944703	189944757	COL5A2.chr2.189944703.189944757
chr2	189945715	189945769	COL5A2.chr2.189945715.189945769
chr2	189948709	189948763	COL5A2.chr2.189948709.189948763
chr2	189949885	189949939	COL5A2.chr2.189949885.189949939
chr2	189950444	189950498	COL5A2.chr2.189950444.189950498
chr2	189951451	189951496	COL5A2.chr2.189951451.189951496
chr2	189953420	189953498	COL5A2.chr2.189953420.189953498
chr2	189957035	189957146	COL5A2.chr2.189957035.189957146
chr2	189962002	189962056	COL5A2.chr2.189962002.189962056
chr2	189963452	189963485	COL5A2.chr2.189963452.189963485
chr2	189964832	189964865	COL5A2.chr2.189964832.189964865
chr2	189968989	189969003	COL5A2.chr2.189968989.189969003
chr2	189974950	189975175	COL5A2.chr2.189974950.189975175
chr2	190044233	190044330	COL5A2.chr2.190044233.190044330
chr10	101473170	101473236	COX15.chr10.101473170.101473236
chr10	101474343	101474475	COX15.chr10.101474343.101474475
chr10	101476104	101476218	COX15.chr10.101476104.101476218
chr10	101478102	101478257	COX15.chr10.101478102.101478257
chr10	101480743	101480825	COX15.chr10.101480743.101480825
chr10	101483712	101483880	COX15.chr10.101483712.101483880
chr10	101486724	101486911	COX15.chr10.101486724.101486911
chr10	101487197	101487320	COX15.chr10.101487197.101487320
chr10	101489309	101489491	COX15.chr10.101489309.101489491
chr10	101491716	101491806	COX15.chr10.101491716.101491806
chr19	4153744	4153771	CREB3L3.chr19.4153744.4153771
chr19	4154895	4155024	CREB3L3.chr19.4154895.4155024
chr19	4156991	4157292	CREB3L3.chr19.4156991.4157292
chr19	4159660	4159779	CREB3L3.chr19.4159660.4159779
chr19	4164499	4164637	CREB3L3.chr19.4164499.4164637
chr19	4168347	4168454	CREB3L3.chr19.4168347.4168454
chr19	4170136	4170205	CREB3L3.chr19.4170136.4170205
chr19	4171087	4171172	CREB3L3.chr19.4171087.4171172
chr19	4171379	4171476	CREB3L3.chr19.4171379.4171476
chr19	4171652	4171966	CREB3L3.chr19.4171652.4171966
chr3	9976122	9976296	CRELD1.chr3.9976122.9976296
chr3	9976518	9976601	CRELD1.chr3.9976518.9976601
chr3	9979245	9979356	CRELD1.chr3.9979245.9979356
chr3	9979698	9979790	CRELD1.chr3.9979698.9979790
chr3	9982533	9982710	CRELD1.chr3.9982533.9982710
chr3	9982794	9982890	CRELD1.chr3.9982794.9982890
chr3	9984477	9984580	CRELD1.chr3.9984477.9984580
chr3	9984760	9984856	CRELD1.chr3.9984760.9984856
chr3	9985064	9985199	CRELD1.chr3.9985064.9985199
chr3	9985585	9985779	CRELD1.chr3.9985585.9985779
chr3	9986048	9986263	CRELD1.chr3.9986048.9986263
chr11	111779487	111779691	CRYAB.chr11.111779487.111779691
chr11	111779877	111779991	CRYAB.chr11.111779877.111779991
chr11	111780907	111781173	CRYAB.chr11.111780907.111781173
chr11	111782247	111782448	CRYAB.chr11.111782247.111782448
chr11	19204216	19204293	CSRP3.chr11.19204216.19204293
chr11	19206498	19206592	CSRP3.chr11.19206498.19206592
chr11	19207762	19207895	CSRP3.chr11.19207762.19207895
chr11	19209682	19209851	CSRP3.chr11.19209682.19209851
chr11	19213883	19213995	CSRP3.chr11.19213883.19213995
chr16	30907964	30907989	CTF1.chr16.30907964.30907989
chr16	30910738	30910854	CTF1.chr16.30910738.30910854
chr16	30913398	30913860	CTF1.chr16.30913398.30913860
chr2	220283184	220283762	DES.chr2.220283184.220283762
chr2	220284816	220284877	DES.chr2.220284816.220284877
chr2	220284972	220285068	DES.chr2.220284972.220285068
chr2	220285216	220285378	DES.chr2.220285216.220285378
chr2	220285549	220285675	DES.chr2.220285549.220285675
chr2	220286061	220286282	DES.chr2.220286061.220286282
chr2	220288498	220288542	DES.chr2.220288498.220288542
chr2	220290384	220290467	DES.chr2.220290384.220290467
chr2	220290670	220290712	DES.chr2.220290670.220290712
chrX	31139949	31140047	DMD.chrX.31139949.31140047
chrX	31144758	31144790	DMD.chrX.31144758.31144790
chrX	31152218	31152311	DMD.chrX.31152218.31152311
chrX	31164407	31164531	DMD.chrX.31164407.31164531
chrX	31165391	31165635	DMD.chrX.31165391.31165635
chrX	31187559	31187718	DMD.chrX.31187559.31187718
chrX	31190464	31190530	DMD.chrX.31190464.31190530
chrX	31191655	31191721	DMD.chrX.31191655.31191721
chrX	31196048	31196087	DMD.chrX.31196048.31196087
chrX	31196781	31196922	DMD.chrX.31196781.31196922
chrX	31198486	31198598	DMD.chrX.31198486.31198598
chrX	31200854	31201021	DMD.chrX.31200854.31201021
chrX	31222077	31222235	DMD.chrX.31222077.31222235
chrX	31224698	31224784	DMD.chrX.31224698.31224784
chrX	31227614	31227816	DMD.chrX.31227614.31227816
chrX	31241163	31241238	DMD.chrX.31241163.31241238
chrX	31279071	31279133	DMD.chrX.31279071.31279133
chrX	31284926	31284946	DMD.chrX.31284926.31284946
chrX	31341714	31341775	DMD.chrX.31341714.31341775
chrX	31366672	31366751	DMD.chrX.31366672.31366751
chrX	31462597	31462744	DMD.chrX.31462597.31462744
chrX	31496222	31496491	DMD.chrX.31496222.31496491
chrX	31497099	31497220	DMD.chrX.31497099.31497220
chrX	31514904	31515061	DMD.chrX.31514904.31515061
chrX	31525397	31525570	DMD.chrX.31525397.31525570
chrX	31526323	31526354	DMD.chrX.31526323.31526354
chrX	31645789	31645979	DMD.chrX.31645789.31645979
chrX	31676106	31676261	DMD.chrX.31676106.31676261
chrX	31697491	31697703	DMD.chrX.31697491.31697703
chrX	31747747	31747865	DMD.chrX.31747747.31747865
chrX	31792076	31792309	DMD.chrX.31792076.31792309
chrX	31838091	31838200	DMD.chrX.31838091.31838200
chrX	31854834	31854939	DMD.chrX.31854834.31854939
chrX	31893304	31893490	DMD.chrX.31893304.31893490
chrX	31947712	31947862	DMD.chrX.31947712.31947862
chrX	31950196	31950344	DMD.chrX.31950196.31950344
chrX	31986455	31986631	DMD.chrX.31986455.31986631
chrX	32235032	32235180	DMD.chrX.32235032.32235180
chrX	32305645	32305818	DMD.chrX.32305645.32305818
chrX	32328198	32328393	DMD.chrX.32328198.32328393
chrX	32360216	32360399	DMD.chrX.32360216.32360399
chrX	32360959	32360967	DMD.chrX.32360959.32360967
chrX	32361250	32361403	DMD.chrX.32361250.32361403
chrX	32364059	32364197	DMD.chrX.32364059.32364197
chrX	32366522	32366645	DMD.chrX.32366522.32366645
chrX	32380904	32381075	DMD.chrX.32380904.32381075
chrX	32382698	32382827	DMD.chrX.32382698.32382827
chrX	32383136	32383316	DMD.chrX.32383136.32383316
chrX	32398626	32398797	DMD.chrX.32398626.32398797
chrX	32404426	32404582	DMD.chrX.32404426.32404582
chrX	32407617	32407791	DMD.chrX.32407617.32407791
chrX	32408187	32408298	DMD.chrX.32408187.32408298
chrX	32429868	32430030	DMD.chrX.32429868.32430030
chrX	32430134	32430174	DMD.chrX.32430134.32430174
chrX	32430277	32430326	DMD.chrX.32430277.32430326
chrX	32456357	32456507	DMD.chrX.32456357.32456507
chrX	32459296	32459431	DMD.chrX.32459296.32459431
chrX	32466572	32466755	DMD.chrX.32466572.32466755
chrX	32472778	32472949	DMD.chrX.32472778.32472949
chrX	32481555	32481711	DMD.chrX.32481555.32481711
chrX	32482702	32482816	DMD.chrX.32482702.32482816
chrX	32486614	32486827	DMD.chrX.32486614.32486827
chrX	32490280	32490426	DMD.chrX.32490280.32490426
chrX	32503035	32503216	DMD.chrX.32503035.32503216
chrX	32509393	32509635	DMD.chrX.32509393.32509635
chrX	32519871	32519959	DMD.chrX.32519871.32519959
chrX	32536074	32536248	DMD.chrX.32536074.32536248
chrX	32563275	32563451	DMD.chrX.32563275.32563451
chrX	32583818	32583998	DMD.chrX.32583818.32583998
chrX	32591646	32591754	DMD.chrX.32591646.32591754
chrX	32591861	32591963	DMD.chrX.32591861.32591963
chrX	32613873	32613993	DMD.chrX.32613873.32613993
chrX	32632419	32632570	DMD.chrX.32632419.32632570
chrX	32662248	32662430	DMD.chrX.32662248.32662430
chrX	32663080	32663269	DMD.chrX.32663080.32663269
chrX	32715986	32716115	DMD.chrX.32715986.32716115
chrX	32717228	32717410	DMD.chrX.32717228.32717410
chrX	32827609	32827728	DMD.chrX.32827609.32827728
chrX	32834584	32834757	DMD.chrX.32834584.32834757
chrX	32841411	32841504	DMD.chrX.32841411.32841504
chrX	32862899	32862977	DMD.chrX.32862899.32862977
chrX	32867844	32867937	DMD.chrX.32867844.32867937
chrX	33038255	33038317	DMD.chrX.33038255.33038317
chrX	33146263	33146282	DMD.chrX.33146263.33146282
chrX	33229398	33229429	DMD.chrX.33229398.33229429
chrX	33357375	33357382	DMD.chrX.33357375.33357382
chr3	180702427	180702498	DNAJC19.chr3.180702427.180702498
chr3	180703713	180703784	DNAJC19.chr3.180703713.180703784
chr3	180704730	180704810	DNAJC19.chr3.180704730.180704810
chr3	180705810	180705884	DNAJC19.chr3.180705810.180705884
chr3	180705965	180706017	DNAJC19.chr3.180705965.180706017
chr3	180707387	180707390	DNAJC19.chr3.180707387.180707390
chr9	131707965	131709582	DOLK.chr9.131707965.131709582
chr7	153749905	153750148	DPP6.chr7.153749905.153750148
chr7	154002579	154002636	DPP6.chr7.154002579.154002636
chr7	154379359	154379794	DPP6.chr7.154379359.154379794
chr7	153584768	153584819	DPP6.chr7.153584768.153584819
chr7	154143298	154143413	DPP6.chr7.154143298.154143413
chr7	154172023	154172122	DPP6.chr7.154172023.154172122
chr7	154237616	154237711	DPP6.chr7.154237616.154237711
chr7	154263926	154264001	DPP6.chr7.154263926.154264001
chr7	154429530	154429583	DPP6.chr7.154429530.154429583
chr7	154461069	154461151	DPP6.chr7.154461069.154461151
chr7	154519476	154519597	DPP6.chr7.154519476.154519597
chr7	154561126	154561281	DPP6.chr7.154561126.154561281
chr7	154564554	154564652	DPP6.chr7.154564554.154564652
chr7	154585788	154585912	DPP6.chr7.154585788.154585912
chr7	154587554	154587593	DPP6.chr7.154587554.154587593
chr7	154593064	154593172	DPP6.chr7.154593064.154593172
chr7	154595573	154595665	DPP6.chr7.154595573.154595665
chr7	154596626	154596674	DPP6.chr7.154596626.154596674
chr7	154598703	154598822	DPP6.chr7.154598703.154598822
chr7	154645489	154645537	DPP6.chr7.154645489.154645537
chr7	154659704	154659803	DPP6.chr7.154659704.154659803
chr7	154664333	154664403	DPP6.chr7.154664333.154664403
chr7	154667615	154667810	DPP6.chr7.154667615.154667810
chr7	154672597	154672652	DPP6.chr7.154672597.154672652
chr7	154677342	154677454	DPP6.chr7.154677342.154677454
chr7	154679385	154679444	DPP6.chr7.154679385.154679444
chr7	154680981	154681054	DPP6.chr7.154680981.154681054
chr7	154681166	154681240	DPP6.chr7.154681166.154681240
chr7	154684043	154684190	DPP6.chr7.154684043.154684190
chr18	28647980	28648178	DSC2.chr18.28647980.28648178
chr18	28648274	28648310	DSC2.chr18.28648274.28648310
chr18	28648859	28649117	DSC2.chr18.28648859.28649117
chr18	28650691	28650816	DSC2.chr18.28650691.28650816
chr18	28651570	28651807	DSC2.chr18.28651570.28651807
chr18	28654648	28654873	DSC2.chr18.28654648.28654873
chr18	28659812	28659955	DSC2.chr18.28659812.28659955
chr18	28660061	28660318	DSC2.chr18.28660061.28660318
chr18	28662203	28662389	DSC2.chr18.28662203.28662389
chr18	28662891	28663026	DSC2.chr18.28662891.28663026
chr18	28666538	28666705	DSC2.chr18.28666538.28666705
chr18	28667631	28667776	DSC2.chr18.28667631.28667776
chr18	28669401	28669557	DSC2.chr18.28669401.28669557
chr18	28670990	28671110	DSC2.chr18.28670990.28671110
chr18	28672063	28672263	DSC2.chr18.28672063.28672263
chr18	28673521	28673606	DSC2.chr18.28673521.28673606
chr18	28681865	28681934	DSC2.chr18.28681865.28681934
chr18	29078214	29078259	DSG2.chr18.29078214.29078259
chr18	29098201	29098237	DSG2.chr18.29098201.29098237
chr18	29099765	29099900	DSG2.chr18.29099765.29099900
chr18	29100765	29100927	DSG2.chr18.29100765.29100927
chr18	29101061	29101206	DSG2.chr18.29101061.29101206
chr18	29102045	29102221	DSG2.chr18.29102045.29102221
chr18	29104410	29104548	DSG2.chr18.29104410.29104548
chr18	29104665	29104851	DSG2.chr18.29104665.29104851
chr18	29110949	29111215	DSG2.chr18.29110949.29111215
chr18	29115232	29115375	DSG2.chr18.29115232.29115375
chr18	29116164	29116392	DSG2.chr18.29116164.29116392
chr18	29118713	29118941	DSG2.chr18.29118713.29118941
chr18	29121155	29121277	DSG2.chr18.29121155.29121277
chr18	29122482	29122815	DSG2.chr18.29122482.29122815
chr18	29125683	29126706	DSG2.chr18.29125683.29126706
chr6	7542148	7542318	DSP.chr6.7542148.7542318
chr6	7555950	7556053	DSP.chr6.7555950.7556053
chr6	7558348	7558497	DSP.chr6.7558348.7558497
chr6	7559458	7559633	DSP.chr6.7559458.7559633
chr6	7562884	7563013	DSP.chr6.7562884.7563013
chr6	7563968	7564019	DSP.chr6.7563968.7564019
chr6	7565591	7565753	DSP.chr6.7565591.7565753
chr6	7566609	7566714	DSP.chr6.7566609.7566714
chr6	7567586	7567682	DSP.chr6.7567586.7567682
chr6	7568013	7568139	DSP.chr6.7568013.7568139
chr6	7568669	7568822	DSP.chr6.7568669.7568822
chr6	7569418	7569573	DSP.chr6.7569418.7569573
chr6	7570669	7570796	DSP.chr6.7570669.7570796
chr6	7571615	7571817	DSP.chr6.7571615.7571817
chr6	7572074	7572301	DSP.chr6.7572074.7572301
chr6	7574318	7574485	DSP.chr6.7574318.7574485
chr6	7574889	7575028	DSP.chr6.7574889.7575028
chr6	7575527	7575721	DSP.chr6.7575527.7575721
chr6	7576526	7576689	DSP.chr6.7576526.7576689
chr6	7577191	7577275	DSP.chr6.7577191.7577275
chr6	7578011	7578119	DSP.chr6.7578011.7578119
chr6	7578696	7578795	DSP.chr6.7578696.7578795
chr6	7579507	7581802	DSP.chr6.7579507.7581802
chr6	7582874	7586111	DSP.chr6.7582874.7586111
chr18	32335940	32336007	DTNA.chr18.32335940.32336007
chr18	32337180	32337252	DTNA.chr18.32337180.32337252
chr18	32345924	32346005	DTNA.chr18.32345924.32346005
chr18	32374000	32374214	DTNA.chr18.32374000.32374214
chr18	32386182	32386268	DTNA.chr18.32386182.32386268
chr18	32391922	32392077	DTNA.chr18.32391922.32392077
chr18	32395872	32395978	DTNA.chr18.32395872.32395978
chr18	32398127	32398294	DTNA.chr18.32398127.32398294
chr18	32400754	32400879	DTNA.chr18.32400754.32400879
chr18	32401064	32401072	DTNA.chr18.32401064.32401072
chr18	32401437	32401439	DTNA.chr18.32401437.32401439
chr18	32405230	32405239	DTNA.chr18.32405230.32405239
chr18	32407556	32407640	DTNA.chr18.32407556.32407640
chr18	32409004	32409035	DTNA.chr18.32409004.32409035
chr18	32409363	32409453	DTNA.chr18.32409363.32409453
chr18	32418057	32418135	DTNA.chr18.32418057.32418135
chr18	32418708	32418801	DTNA.chr18.32418708.32418801
chr18	32428259	32428347	DTNA.chr18.32428259.32428347
chr18	32431794	32431892	DTNA.chr18.32431794.32431892
chr18	32438248	32438362	DTNA.chr18.32438248.32438362
chr18	32443929	32444026	DTNA.chr18.32443929.32444026
chr18	32446074	32446125	DTNA.chr18.32446074.32446125
chr18	32455202	32455362	DTNA.chr18.32455202.32455362
chr18	32457682	32457772	DTNA.chr18.32457682.32457772
chr18	32459514	32459683	DTNA.chr18.32459514.32459683
chr18	32462032	32462165	DTNA.chr18.32462032.32462165
chr18	32464691	32464709	DTNA.chr18.32464691.32464709
chr18	32470263	32470404	DTNA.chr18.32470263.32470404
chr11	65634043	65634183	EFEMP2.chr11.65634043.65634183
chr11	65634316	65634551	EFEMP2.chr11.65634316.65634551
chr11	65635331	65635527	EFEMP2.chr11.65635331.65635527
chr11	65635765	65635892	EFEMP2.chr11.65635765.65635892
chr11	65635980	65636100	EFEMP2.chr11.65635980.65636100
chr11	65637327	65637447	EFEMP2.chr11.65637327.65637447
chr11	65637591	65637708	EFEMP2.chr11.65637591.65637708
chr11	65638006	65638129	EFEMP2.chr11.65638006.65638129
chr11	65638627	65638880	EFEMP2.chr11.65638627.65638880
chr11	65639440	65639489	EFEMP2.chr11.65639440.65639489
chr11	65639677	65639825	EFEMP2.chr11.65639677.65639825
chr7	73442517	73442599	ELN.chr7.73442517.73442599
chr7	73449693	73449818	ELN.chr7.73449693.73449818
chr7	73450884	73450914	ELN.chr7.73450884.73450914
chr7	73452036	73452069	ELN.chr7.73452036.73452069
chr7	73455545	73455581	ELN.chr7.73455545.73455581
chr7	73456943	73457036	ELN.chr7.73456943.73457036
chr7	73457313	73457364	ELN.chr7.73457313.73457364
chr7	73457432	73457498	ELN.chr7.73457432.73457498
chr7	73457875	73457882	ELN.chr7.73457875.73457882
chr7	73458208	73458250	ELN.chr7.73458208.73458250
chr7	73459551	73459623	ELN.chr7.73459551.73459623
chr7	73460517	73460547	ELN.chr7.73460517.73460547
chr7	73461025	73461097	ELN.chr7.73461025.73461097
chr7	73462004	73462046	ELN.chr7.73462004.73462046
chr7	73462471	73462532	ELN.chr7.73462471.73462532
chr7	73462832	73462886	ELN.chr7.73462832.73462886
chr7	73466079	73466169	ELN.chr7.73466079.73466169
chr7	73466253	73466313	ELN.chr7.73466253.73466313
chr7	73467492	73467639	ELN.chr7.73467492.73467639
chr7	73469045	73469099	ELN.chr7.73469045.73469099
chr7	73470600	73470765	ELN.chr7.73470600.73470765
chr7	73471001	73471043	ELN.chr7.73471001.73471043
chr7	73471711	73471798	ELN.chr7.73471711.73471798
chr7	73471969	73472026	ELN.chr7.73471969.73472026
chr7	73474197	73474377	ELN.chr7.73474197.73474377
chr7	73474469	73474514	ELN.chr7.73474469.73474514
chr7	73474705	73474930	ELN.chr7.73474705.73474930
chr7	73475430	73475469	ELN.chr7.73475430.73475469
chr7	73477482	73477554	ELN.chr7.73477482.73477554
chr7	73477639	73477699	ELN.chr7.73477639.73477699
chr7	73477950	73478025	ELN.chr7.73477950.73478025
chr7	73480023	73480062	ELN.chr7.73480023.73480062
chr7	73480273	73480327	ELN.chr7.73480273.73480327
chr7	73481061	73481106	ELN.chr7.73481061.73481106
chr7	73482986	73483030	ELN.chr7.73482986.73483030
chrX	153607844	153607926	EMD.chrX.153607844.153607926
chrX	153608049	153608154	EMD.chrX.153608049.153608154
chrX	153608301	153608379	EMD.chrX.153608301.153608379
chrX	153608593	153608727	EMD.chrX.153608593.153608727
chrX	153609112	153609162	EMD.chrX.153609112.153609162
chrX	153609241	153609557	EMD.chrX.153609241.153609557
chr6	133595918	133595951	EYA4.chr6.133595918.133595951
chr6	133703529	133703579	EYA4.chr6.133703529.133703579
chr6	133767767	133767892	EYA4.chr6.133767767.133767892
chr6	133769248	133769317	EYA4.chr6.133769248.133769317
chr6	133777693	133777786	EYA4.chr6.133777693.133777786
chr6	133782251	133782318	EYA4.chr6.133782251.133782318
chr6	133783472	133783615	EYA4.chr6.133783472.133783615
chr6	133783758	133783902	EYA4.chr6.133783758.133783902
chr6	133785916	133785996	EYA4.chr6.133785916.133785996
chr6	133789703	133789887	EYA4.chr6.133789703.133789887
chr6	133802600	133802737	EYA4.chr6.133802600.133802737
chr6	133804169	133804253	EYA4.chr6.133804169.133804253
chr6	133827243	133827333	EYA4.chr6.133827243.133827333
chr6	133833858	133833917	EYA4.chr6.133833858.133833917
chr6	133834015	133834176	EYA4.chr6.133834015.133834176
chr6	133836458	133836573	EYA4.chr6.133836458.133836573
chr6	133844193	133844315	EYA4.chr6.133844193.133844315
chr6	133846152	133846253	EYA4.chr6.133846152.133846253
chr6	133846291	133846392	EYA4.chr6.133846291.133846392
chr6	133849862	133849943	EYA4.chr6.133849862.133849943
chr6	133852347	133852364	EYA4.chr6.133852347.133852364
chr15	48703186	48703576	FBN1.chr15.48703186.48703576
chr15	48704765	48704940	FBN1.chr15.48704765.48704940
chr15	48707732	48707964	FBN1.chr15.48707732.48707964
chr15	48712883	48713003	FBN1.chr15.48712883.48713003
chr15	48713754	48713883	FBN1.chr15.48713754.48713883
chr15	48714148	48714265	FBN1.chr15.48714148.48714265
chr15	48717565	48717688	FBN1.chr15.48717565.48717688
chr15	48717935	48718061	FBN1.chr15.48717935.48718061
chr15	48719763	48719970	FBN1.chr15.48719763.48719970
chr15	48720079	48720140	FBN1.chr15.48720079.48720140
chr15	48720542	48720668	FBN1.chr15.48720542.48720668
chr15	48722867	48722999	FBN1.chr15.48722867.48722999
chr15	48725062	48725185	FBN1.chr15.48725062.48725185
chr15	48726790	48726910	FBN1.chr15.48726790.48726910
chr15	48729157	48729274	FBN1.chr15.48729157.48729274
chr15	48729518	48729584	FBN1.chr15.48729518.48729584
chr15	48729964	48730114	FBN1.chr15.48729964.48730114
chr15	48733917	48734043	FBN1.chr15.48733917.48734043
chr15	48736737	48736857	FBN1.chr15.48736737.48736857
chr15	48737572	48737701	FBN1.chr15.48737572.48737701
chr15	48738902	48739019	FBN1.chr15.48738902.48739019
chr15	48740964	48741090	FBN1.chr15.48740964.48741090
chr15	48744758	48744881	FBN1.chr15.48744758.48744881
chr15	48748833	48748959	FBN1.chr15.48748833.48748959
chr15	48752442	48752514	FBN1.chr15.48752442.48752514
chr15	48755278	48755437	FBN1.chr15.48755278.48755437
chr15	48756095	48756218	FBN1.chr15.48756095.48756218
chr15	48757764	48757890	FBN1.chr15.48757764.48757890
chr15	48757986	48758055	FBN1.chr15.48757986.48758055
chr15	48760134	48760299	FBN1.chr15.48760134.48760299
chr15	48760608	48760731	FBN1.chr15.48760608.48760731
chr15	48762830	48762953	FBN1.chr15.48762830.48762953
chr15	48764747	48764873	FBN1.chr15.48764747.48764873
chr15	48766451	48766574	FBN1.chr15.48766451.48766574
chr15	48766724	48766847	FBN1.chr15.48766724.48766847
chr15	48773851	48773977	FBN1.chr15.48773851.48773977
chr15	48776014	48776140	FBN1.chr15.48776014.48776140
chr15	48777570	48777693	FBN1.chr15.48777570.48777693
chr15	48779271	48779397	FBN1.chr15.48779271.48779397
chr15	48779508	48779634	FBN1.chr15.48779508.48779634
chr15	48780309	48780438	FBN1.chr15.48780309.48780438
chr15	48780564	48780690	FBN1.chr15.48780564.48780690
chr15	48782047	48782275	FBN1.chr15.48782047.48782275
chr15	48784657	48784783	FBN1.chr15.48784657.48784783
chr15	48786400	48786451	FBN1.chr15.48786400.48786451
chr15	48787319	48787457	FBN1.chr15.48787319.48787457
chr15	48787665	48787785	FBN1.chr15.48787665.48787785
chr15	48788296	48788422	FBN1.chr15.48788296.48788422
chr15	48789462	48789588	FBN1.chr15.48789462.48789588
chr15	48791181	48791235	FBN1.chr15.48791181.48791235
chr15	48795983	48796136	FBN1.chr15.48795983.48796136
chr15	48797221	48797344	FBN1.chr15.48797221.48797344
chr15	48800778	48800901	FBN1.chr15.48800778.48800901
chr15	48802240	48802366	FBN1.chr15.48802240.48802366
chr15	48805745	48805865	FBN1.chr15.48805745.48805865
chr15	48807583	48807724	FBN1.chr15.48807583.48807724
chr15	48808379	48808559	FBN1.chr15.48808379.48808559
chr15	48812855	48813014	FBN1.chr15.48812855.48813014
chr15	48818326	48818452	FBN1.chr15.48818326.48818452
chr15	48826276	48826402	FBN1.chr15.48826276.48826402
chr15	48829807	48830005	FBN1.chr15.48829807.48830005
chr15	48888479	48888575	FBN1.chr15.48888479.48888575
chr15	48892335	48892431	FBN1.chr15.48892335.48892431
chr15	48902924	48903023	FBN1.chr15.48902924.48903023
chr15	48905206	48905289	FBN1.chr15.48905206.48905289
chr15	48936799	48936966	FBN1.chr15.48936799.48936966
chr5	127595146	127595521	FBN2.chr5.127595146.127595521
chr5	127597427	127597599	FBN2.chr5.127597427.127597599
chr5	127599116	127599348	FBN2.chr5.127599116.127599348
chr5	127607690	127607810	FBN2.chr5.127607690.127607810
chr5	127609531	127609660	FBN2.chr5.127609531.127609660
chr5	127610258	127610375	FBN2.chr5.127610258.127610375
chr5	127611729	127611852	FBN2.chr5.127611729.127611852
chr5	127613571	127613697	FBN2.chr5.127613571.127613697
chr5	127614326	127614533	FBN2.chr5.127614326.127614533
chr5	127615883	127616009	FBN2.chr5.127615883.127616009
chr5	127622409	127622541	FBN2.chr5.127622409.127622541
chr5	127622999	127623122	FBN2.chr5.127622999.127623122
chr5	127624129	127624249	FBN2.chr5.127624129.127624249
chr5	127624818	127624944	FBN2.chr5.127624818.127624944
chr5	127625573	127625639	FBN2.chr5.127625573.127625639
chr5	127626423	127626576	FBN2.chr5.127626423.127626576
chr5	127627220	127627346	FBN2.chr5.127627220.127627346
chr5	127636508	127636628	FBN2.chr5.127636508.127636628
chr5	127637073	127637202	FBN2.chr5.127637073.127637202
chr5	127638664	127638781	FBN2.chr5.127638664.127638781
chr5	127640648	127640774	FBN2.chr5.127640648.127640774
chr5	127641202	127641328	FBN2.chr5.127641202.127641328
chr5	127641514	127641640	FBN2.chr5.127641514.127641640
chr5	127642826	127642895	FBN2.chr5.127642826.127642895
chr5	127644938	127645091	FBN2.chr5.127644938.127645091
chr5	127645674	127645800	FBN2.chr5.127645674.127645800
chr5	127646991	127647117	FBN2.chr5.127646991.127647117
chr5	127647576	127647645	FBN2.chr5.127647576.127647645
chr5	127648325	127648487	FBN2.chr5.127648325.127648487
chr5	127653840	127653963	FBN2.chr5.127653840.127653963
chr5	127654570	127654693	FBN2.chr5.127654570.127654693
chr5	127664338	127664513	FBN2.chr5.127664338.127664513
chr5	127666264	127666387	FBN2.chr5.127666264.127666387
chr5	127668603	127668726	FBN2.chr5.127668603.127668726
chr5	127670410	127670536	FBN2.chr5.127670410.127670536
chr5	127670861	127670987	FBN2.chr5.127670861.127670987
chr5	127671146	127671269	FBN2.chr5.127671146.127671269
chr5	127671679	127671805	FBN2.chr5.127671679.127671805
chr5	127673688	127673814	FBN2.chr5.127673688.127673814
chr5	127674624	127674753	FBN2.chr5.127674624.127674753
chr5	127680076	127680202	FBN2.chr5.127680076.127680202
chr5	127681048	127681276	FBN2.chr5.127681048.127681276
chr5	127685038	127685164	FBN2.chr5.127685038.127685164
chr5	127685646	127685697	FBN2.chr5.127685646.127685697
chr5	127686559	127686697	FBN2.chr5.127686559.127686697
chr5	127692967	127693087	FBN2.chr5.127692967.127693087
chr5	127697415	127697541	FBN2.chr5.127697415.127697541
chr5	127700292	127700418	FBN2.chr5.127700292.127700418
chr5	127702069	127702123	FBN2.chr5.127702069.127702123
chr5	127704874	127705027	FBN2.chr5.127704874.127705027
chr5	127710320	127710443	FBN2.chr5.127710320.127710443
chr5	127712423	127712546	FBN2.chr5.127712423.127712546
chr5	127713444	127713570	FBN2.chr5.127713444.127713570
chr5	127714463	127714583	FBN2.chr5.127714463.127714583
chr5	127727710	127727848	FBN2.chr5.127727710.127727848
chr5	127728827	127729061	FBN2.chr5.127728827.127729061
chr5	127730814	127730967	FBN2.chr5.127730814.127730967
chr5	127744366	127744492	FBN2.chr5.127744366.127744492
chr5	127777992	127778065	FBN2.chr5.127777992.127778065
chr5	127782173	127782299	FBN2.chr5.127782173.127782299
chr5	127800416	127800614	FBN2.chr5.127800416.127800614
chr5	127854965	127855061	FBN2.chr5.127854965.127855061
chr5	127863564	127863660	FBN2.chr5.127863564.127863660
chr5	127866287	127866386	FBN2.chr5.127866287.127866386
chr5	127872094	127872177	FBN2.chr5.127872094.127872177
chr5	127873042	127873296	FBN2.chr5.127873042.127873296
chrX	135278961	135279022	FHL1.chrX.135278961.135279022
chrX	135279271	135279293	FHL1.chrX.135279271.135279293
chrX	135288565	135288747	FHL1.chrX.135288565.135288747
chrX	135289174	135289349	FHL1.chrX.135289174.135289349
chrX	135289950	135290120	FHL1.chrX.135289950.135290120
chrX	135290613	135290800	FHL1.chrX.135290613.135290800
chrX	135291401	135291601	FHL1.chrX.135291401.135291601
chrX	135292029	135292184	FHL1.chrX.135292029.135292184
chr2	105977739	105977891	FHL2.chr2.105977739.105977891
chr2	105979741	105979928	FHL2.chr2.105979741.105979928
chr2	105984026	105984196	FHL2.chr2.105984026.105984196
chr2	105990015	105990190	FHL2.chr2.105990015.105990190
chr2	106002817	106002973	FHL2.chr2.106002817.106002973
chr19	47258707	47260195	FKRP.chr19.47258707.47260195
chr9	108337313	108337418	FKTN.chr9.108337313.108337418
chr9	108358878	108358938	FKTN.chr9.108358878.108358938
chr9	108360369	108360464	FKTN.chr9.108360369.108360464
chr9	108363199	108363237	FKTN.chr9.108363199.108363237
chr9	108363425	108363629	FKTN.chr9.108363425.108363629
chr9	108366495	108366773	FKTN.chr9.108366495.108366773
chr9	108370099	108370232	FKTN.chr9.108370099.108370232
chr9	108377558	108377688	FKTN.chr9.108377558.108377688
chr9	108380239	108380373	FKTN.chr9.108380239.108380373
chr9	108382214	108382342	FKTN.chr9.108382214.108382342
chr9	108397331	108397545	FKTN.chr9.108397331.108397545
chr9	108398954	108399075	FKTN.chr9.108398954.108399075
chr9	108402381	108402404	FKTN.chr9.108402381.108402404
chr9	71650698	71650863	FXN.chr9.71650698.71650863
chr9	71661300	71661398	FXN.chr9.71661300.71661398
chr9	71668055	71668176	FXN.chr9.71668055.71668176
chr9	71679853	71679959	FXN.chr9.71679853.71679959
chr9	71687527	71687678	FXN.chr9.71687527.71687678
chr9	71714816	71714850	FXN.chr9.71714816.71714850
chr17	78078385	78078931	GAA.chr17.78078385.78078931
chr17	78079547	78079693	GAA.chr17.78079547.78079693
chr17	78081355	78081521	GAA.chr17.78081355.78081521
chr17	78081598	78081695	GAA.chr17.78081598.78081695
chr17	78082088	78082208	GAA.chr17.78082088.78082208
chr17	78082287	78082406	GAA.chr17.78082287.78082406
chr17	78082495	78082627	GAA.chr17.78082495.78082627
chr17	78083743	78083854	GAA.chr17.78083743.78083854
chr17	78084525	78084639	GAA.chr17.78084525.78084639
chr17	78084739	78084824	GAA.chr17.78084739.78084824
chr17	78085781	78085899	GAA.chr17.78085781.78085899
chr17	78086376	78086510	GAA.chr17.78086376.78086510
chr17	78086644	78086648	GAA.chr17.78086644.78086648
chr17	78086674	78086826	GAA.chr17.78086674.78086826
chr17	78087016	78087165	GAA.chr17.78087016.78087165
chr17	78090766	78090908	GAA.chr17.78090766.78090908
chr17	78091398	78091548	GAA.chr17.78091398.78091548
chr17	78091991	78092156	GAA.chr17.78091991.78092156
chr17	78092451	78092604	GAA.chr17.78092451.78092604
chr17	78093070	78093130	GAA.chr17.78093070.78093130
chr7	92077043	92077292	GATAD1.chr7.92077043.92077292
chr7	92078065	92078191	GATAD1.chr7.92078065.92078191
chr7	92080014	92080074	GATAD1.chr7.92080014.92080074
chr7	92083815	92083999	GATAD1.chr7.92083815.92083999
chr7	92085685	92085876	GATAD1.chr7.92085685.92085876
chr2	27719771	27719831	GCKR.chr2.27719771.27719831
chr2	27720110	27720266	GCKR.chr2.27720110.27720266
chr2	27720428	27720497	GCKR.chr2.27720428.27720497
chr2	27721121	27721190	GCKR.chr2.27721121.27721190
chr2	27721590	27721664	GCKR.chr2.27721590.27721664
chr2	27722008	27722075	GCKR.chr2.27722008.27722075
chr2	27722263	27722317	GCKR.chr2.27722263.27722317
chr2	27724001	27724096	GCKR.chr2.27724001.27724096
chr2	27724557	27724680	GCKR.chr2.27724557.27724680
chr2	27726380	27726486	GCKR.chr2.27726380.27726486
chr2	27728584	27728703	GCKR.chr2.27728584.27728703
chr2	27729347	27729446	GCKR.chr2.27729347.27729446
chr2	27729654	27729752	GCKR.chr2.27729654.27729752
chr2	27730101	27730178	GCKR.chr2.27730101.27730178
chr2	27730547	27730644	GCKR.chr2.27730547.27730644
chr2	27730843	27730941	GCKR.chr2.27730843.27730941
chr2	27731034	27731118	GCKR.chr2.27731034.27731118
chr2	27732394	27732438	GCKR.chr2.27732394.27732438
chr2	27741654	27741804	GCKR.chr2.27741654.27741804
chr2	27745326	27745461	GCKR.chr2.27745326.27745461
chr2	27746135	27746306	GCKR.chr2.27746135.27746306
chr1	147230269	147231346	GJA5.chr1.147230269.147231346
chrX	100652796	100653087	GLA.chrX.100652796.100653087
chrX	100653357	100653555	GLA.chrX.100653357.100653555
chrX	100653772	100653934	GLA.chrX.100653772.100653934
chrX	100654759	100654788	GLA.chrX.100654759.100654788
chrX	100655653	100655745	GLA.chrX.100655653.100655745
chrX	100656619	100656797	GLA.chrX.100656619.100656797
chrX	100658798	100658973	GLA.chrX.100658798.100658973
chrX	100662697	100662891	GLA.chrX.100662697.100662891
chr3	32148203	32148250	GPD1L.chr3.32148203.32148250
chr3	32169567	32169745	GPD1L.chr3.32169567.32169745
chr3	32180078	32180219	GPD1L.chr3.32180078.32180219
chr3	32181719	32181858	GPD1L.chr3.32181719.32181858
chr3	32188113	32188226	GPD1L.chr3.32188113.32188226
chr3	32200367	32200601	GPD1L.chr3.32200367.32200601
chr3	32201059	32201166	GPD1L.chr3.32201059.32201166
chr3	32207305	32207402	GPD1L.chr3.32207305.32207402
chr8	144295142	144295194	GPIHBP1.chr8.144295142.144295194
chr8	144295696	144295825	GPIHBP1.chr8.144295696.144295825
chr8	144296887	144297001	GPIHBP1.chr8.144296887.144297001
chr8	144297133	144297393	GPIHBP1.chr8.144297133.144297393
chr2	26414118	26414497	HADHA.chr2.26414118.26414497
chr2	26415178	26415293	HADHA.chr2.26415178.26415293
chr2	26416445	26416641	HADHA.chr2.26416445.26416641
chr2	26417438	26417507	HADHA.chr2.26417438.26417507
chr2	26417960	26418101	HADHA.chr2.26417960.26418101
chr2	26420559	26420646	HADHA.chr2.26420559.26420646
chr2	26424017	26424189	HADHA.chr2.26424017.26424189
chr2	26426930	26427065	HADHA.chr2.26426930.26427065
chr2	26432648	26432758	HADHA.chr2.26432648.26432758
chr2	26435370	26435495	HADHA.chr2.26435370.26435495
chr2	26437311	26437430	HADHA.chr2.26437311.26437430
chr2	26437921	26438044	HADHA.chr2.26437921.26438044
chr2	26453059	26453162	HADHA.chr2.26453059.26453162
chr2	26455027	26455147	HADHA.chr2.26455027.26455147
chr2	26457084	26457223	HADHA.chr2.26457084.26457223
chr2	26459722	26459856	HADHA.chr2.26459722.26459856
chr2	26461801	26461872	HADHA.chr2.26461801.26461872
chr2	26461969	26462011	HADHA.chr2.26461969.26462011
chr2	26467397	26467464	HADHA.chr2.26467397.26467464
chr15	73614821	73616290	HCN4.chr15.73614821.73616290
chr15	73616429	73616594	HCN4.chr15.73616429.73616594
chr15	73617295	73617536	HCN4.chr15.73617295.73617536
chr15	73617638	73617785	HCN4.chr15.73617638.73617785
chr15	73621913	73622132	HCN4.chr15.73621913.73622132
chr15	73624471	73624633	HCN4.chr15.73624471.73624633
chr15	73635725	73636149	HCN4.chr15.73635725.73636149
chr15	73659826	73660611	HCN4.chr15.73659826.73660611
chr6	26087668	26087744	HFE.chr6.26087668.26087744
chr6	26091068	26091332	HFE.chr6.26091068.26091332
chr6	26091541	26091817	HFE.chr6.26091541.26091817
chr6	26092837	26092869	HFE.chr6.26092837.26092869
chr6	26092912	26093188	HFE.chr6.26092912.26093188
chr6	26093346	26093460	HFE.chr6.26093346.26093460
chr6	26094413	26094454	HFE.chr6.26094413.26094454
chr6	26094632	26094639	HFE.chr6.26094632.26094639
chr11	532635	532755	HRAS.chr11.532635.532755
chr11	533295	533358	HRAS.chr11.533295.533358
chr11	533452	533612	HRAS.chr11.533452.533612
chr11	533765	533944	HRAS.chr11.533765.533944
chr11	534211	534322	HRAS.chr11.534211.534322
chr12	119617117	119617484	HSPB8.chr12.119617117.119617484
chr12	119624829	119624893	HSPB8.chr12.119624829.119624893
chr12	119631503	119631663	HSPB8.chr12.119631503.119631663
chr12	119651482	119651546	HSPB8.chr12.119651482.119651546
chr12	119658519	119658757	HSPB8.chr12.119658519.119658757
chr11	6625501	6625590	ILK.chr11.6625501.6625590
chr11	6626083	6626104	ILK.chr11.6626083.6626104
chr11	6629275	6629441	ILK.chr11.6629275.6629441
chr11	6629623	6629719	ILK.chr11.6629623.6629719
chr11	6629923	6630202	ILK.chr11.6629923.6630202
chr11	6630301	6630387	ILK.chr11.6630301.6630387
chr11	6630529	6630639	ILK.chr11.6630529.6630639
chr11	6630742	6630870	ILK.chr11.6630742.6630870
chr11	6630954	6631076	ILK.chr11.6630954.6631076
chr11	6631166	6631266	ILK.chr11.6631166.6631266
chr11	6631378	6631509	ILK.chr11.6631378.6631509
chr11	6631692	6631842	ILK.chr11.6631692.6631842
chr20	10620145	10620603	JAG1.chr20.10620145.10620603
chr20	10621430	10621581	JAG1.chr20.10621430.10621581
chr20	10621760	10621892	JAG1.chr20.10621760.10621892
chr20	10622107	10622341	JAG1.chr20.10622107.10622341
chr20	10622430	10622540	JAG1.chr20.10622430.10622540
chr20	10623135	10623249	JAG1.chr20.10623135.10623249
chr20	10624425	10624511	JAG1.chr20.10624425.10624511
chr20	10625004	10625032	JAG1.chr20.10625004.10625032
chr20	10625510	10625627	JAG1.chr20.10625510.10625627
chr20	10625790	10625904	JAG1.chr20.10625790.10625904
chr20	10626003	10626117	JAG1.chr20.10626003.10626117
chr20	10626618	10626732	JAG1.chr20.10626618.10626732
chr20	10627586	10627751	JAG1.chr20.10627586.10627751
chr20	10628607	10628758	JAG1.chr20.10628607.10628758
chr20	10629196	10629370	JAG1.chr20.10629196.10629370
chr20	10629708	10629755	JAG1.chr20.10629708.10629755
chr20	10630169	10630283	JAG1.chr20.10630169.10630283
chr20	10630894	10631008	JAG1.chr20.10630894.10631008
chr20	10632228	10632342	JAG1.chr20.10632228.10632342
chr20	10632778	10632898	JAG1.chr20.10632778.10632898
chr20	10633115	10633246	JAG1.chr20.10633115.10633246
chr20	10637045	10637106	JAG1.chr20.10637045.10637106
chr20	10639115	10639370	JAG1.chr20.10639115.10639370
chr20	10644610	10644662	JAG1.chr20.10644610.10644662
chr20	10653348	10653654	JAG1.chr20.10653348.10653654
chr20	10654097	10654178	JAG1.chr20.10654097.10654178
chr20	42743435	42743516	JPH2.chr20.42743435.42743516
chr20	42744304	42745026	JPH2.chr20.42744304.42745026
chr20	42747144	42747263	JPH2.chr20.42747144.42747263
chr20	42788257	42789047	JPH2.chr20.42788257.42789047
chr20	42806601	42806612	JPH2.chr20.42806601.42806612
chr20	42814966	42815345	JPH2.chr20.42814966.42815345
chr17	39775846	39775940	JUP.chr17.39775846.39775940
chr17	39776788	39776810	JUP.chr17.39776788.39776810
chr17	39776911	39777131	JUP.chr17.39776911.39777131
chr17	39777218	39777343	JUP.chr17.39777218.39777343
chr17	39777845	39778006	JUP.chr17.39777845.39778006
chr17	39778607	39778763	JUP.chr17.39778607.39778763
chr17	39779202	39779284	JUP.chr17.39779202.39779284
chr17	39911995	39912147	JUP.chr17.39911995.39912147
chr17	39912426	39912466	JUP.chr17.39912426.39912466
chr17	39913666	39913788	JUP.chr17.39913666.39913788
chr17	39913885	39914036	JUP.chr17.39913885.39914036
chr17	39914650	39914770	JUP.chr17.39914650.39914770
chr17	39914966	39915122	JUP.chr17.39914966.39915122
chr17	39919234	39919573	JUP.chr17.39919234.39919573
chr17	39920964	39921068	JUP.chr17.39920964.39921068
chr17	39921174	39921319	JUP.chr17.39921174.39921319
chr17	39923630	39923832	JUP.chr17.39923630.39923832
chr17	39925220	39925459	JUP.chr17.39925220.39925459
chr17	39925669	39925929	JUP.chr17.39925669.39925929
chr17	39927898	39928106	JUP.chr17.39927898.39928106
chr12	5153313	5155155	KCNA5.chr12.5153313.5155155
chr1	112318698	112318900	KCND3.chr1.112318698.112318900
chr1	112319647	112319895	KCND3.chr1.112319647.112319895
chr1	112321057	112321114	KCND3.chr1.112321057.112321114
chr1	112322846	112322936	KCND3.chr1.112322846.112322936
chr1	112323311	112323413	KCND3.chr1.112323311.112323413
chr1	112329565	112329728	KCND3.chr1.112329565.112329728
chr1	112524242	112525348	KCND3.chr1.112524242.112525348
chr21	35821542	35821932	KCNE1.chr21.35821542.35821932
chr21	35742777	35743149	KCNE2.chr21.35742777.35743149
chr11	74168296	74168608	KCNE3.chr11.74168296.74168608
chr7	150642452	150642602	KCNH2.chr7.150642452.150642602
chr7	150643964	150644142	KCNH2.chr7.150643964.150644142
chr7	150644415	150644602	KCNH2.chr7.150644415.150644602
chr7	150644693	150644966	KCNH2.chr7.150644693.150644966
chr7	150645531	150645631	KCNH2.chr7.150645531.150645631
chr7	150645943	150646137	KCNH2.chr7.150645943.150646137
chr7	150646986	150647508	KCNH2.chr7.150646986.150647508
chr7	150648008	150648208	KCNH2.chr7.150648008.150648208
chr7	150648535	150648923	KCNH2.chr7.150648535.150648923
chr7	150649512	150649941	KCNH2.chr7.150649512.150649941
chr7	150652483	150652591	KCNH2.chr7.150652483.150652591
chr7	150654378	150654590	KCNH2.chr7.150654378.150654590
chr7	150655146	150655590	KCNH2.chr7.150655146.150655590
chr7	150656659	150656843	KCNH2.chr7.150656659.150656843
chr7	150671798	150672029	KCNH2.chr7.150671798.150672029
chr7	150674925	150675001	KCNH2.chr7.150674925.150675001
chr17	68171180	68172464	KCNJ2.chr17.68171180.68172464
chr11	128781168	128782105	KCNJ5.chr11.128781168.128782105
chr11	128786303	128786626	KCNJ5.chr11.128786303.128786626
chr12	21918656	21919557	KCNJ8.chr12.21918656.21919557
chr12	21926176	21926550	KCNJ8.chr12.21926176.21926550
chr11	2466328	2466714	KCNQ1.chr11.2466328.2466714
chr11	2482939	2482944	KCNQ1.chr11.2482939.2482944
chr11	2483124	2483207	KCNQ1.chr11.2483124.2483207
chr11	2542709	2542800	KCNQ1.chr11.2542709.2542800
chr11	2549157	2549248	KCNQ1.chr11.2549157.2549248
chr11	2591857	2591984	KCNQ1.chr11.2591857.2591984
chr11	2592554	2592633	KCNQ1.chr11.2592554.2592633
chr11	2593242	2593339	KCNQ1.chr11.2593242.2593339
chr11	2594075	2594216	KCNQ1.chr11.2594075.2594216
chr11	2604664	2604775	KCNQ1.chr11.2604664.2604775
chr11	2606441	2606537	KCNQ1.chr11.2606441.2606537
chr11	2608799	2608922	KCNQ1.chr11.2608799.2608922
chr11	2609942	2610084	KCNQ1.chr11.2609942.2610084
chr11	2683190	2683311	KCNQ1.chr11.2683190.2683311
chr11	2790073	2790149	KCNQ1.chr11.2790073.2790149
chr11	2797189	2797284	KCNQ1.chr11.2797189.2797284
chr11	2798215	2798262	KCNQ1.chr11.2798215.2798262
chr11	2799205	2799267	KCNQ1.chr11.2799205.2799267
chr11	2868996	2869233	KCNQ1.chr11.2868996.2869233
chr8	103662359	103662619	KLF10.chr8.103662359.103662619
chr8	103663376	103664289	KLF10.chr8.103663376.103664289
chr8	103664391	103664625	KLF10.chr8.103664391.103664625
chr8	103665697	103665700	KLF10.chr8.103665697.103665700
chr8	103667793	103667829	KLF10.chr8.103667793.103667829
chr12	25362728	25362845	KRAS.chr12.25362728.25362845
chr12	25368374	25368494	KRAS.chr12.25368374.25368494
chr12	25378547	25378707	KRAS.chr12.25378547.25378707
chr12	25380167	25380346	KRAS.chr12.25380167.25380346
chr12	25388140	25388160	KRAS.chr12.25388140.25388160
chr12	25398207	25398318	KRAS.chr12.25398207.25398318
chr6	129204390	129204502	LAMA2.chr6.129204390.129204502
chr6	129371062	129371233	LAMA2.chr6.129371062.129371233
chr6	129380928	129381041	LAMA2.chr6.129380928.129381041
chr6	129419317	129419560	LAMA2.chr6.129419317.129419560
chr6	129465045	129465225	LAMA2.chr6.129465045.129465225
chr6	129468103	129468193	LAMA2.chr6.129468103.129468193
chr6	129470123	129470241	LAMA2.chr6.129470123.129470241
chr6	129475649	129475828	LAMA2.chr6.129475649.129475828
chr6	129486720	129486820	LAMA2.chr6.129486720.129486820
chr6	129498850	129499011	LAMA2.chr6.129498850.129499011
chr6	129511349	129511490	LAMA2.chr6.129511349.129511490
chr6	129513824	129513998	LAMA2.chr6.129513824.129513998
chr6	129571256	129571358	LAMA2.chr6.129571256.129571358
chr6	129573228	129573440	LAMA2.chr6.129573228.129573440
chr6	129581855	129581967	LAMA2.chr6.129581855.129581967
chr6	129588250	129588364	LAMA2.chr6.129588250.129588364
chr6	129591768	129591896	LAMA2.chr6.129591768.129591896
chr6	129601205	129601292	LAMA2.chr6.129601205.129601292
chr6	129608991	129609203	LAMA2.chr6.129608991.129609203
chr6	129612758	129612865	LAMA2.chr6.129612758.129612865
chr6	129618829	129619010	LAMA2.chr6.129618829.129619010
chr6	129621880	129622017	LAMA2.chr6.129621880.129622017
chr6	129634005	129634242	LAMA2.chr6.129634005.129634242
chr6	129635799	129635943	LAMA2.chr6.129635799.129635943
chr6	129636620	129636800	LAMA2.chr6.129636620.129636800
chr6	129636906	129637095	LAMA2.chr6.129636906.129637095
chr6	129637182	129637316	LAMA2.chr6.129637182.129637316
chr6	129641682	129641800	LAMA2.chr6.129641682.129641800
chr6	129649422	129649557	LAMA2.chr6.129649422.129649557
chr6	129663487	129663612	LAMA2.chr6.129663487.129663612
chr6	129670442	129670529	LAMA2.chr6.129670442.129670529
chr6	129674308	129674502	LAMA2.chr6.129674308.129674502
chr6	129687363	129687506	LAMA2.chr6.129687363.129687506
chr6	129691036	129691135	LAMA2.chr6.129691036.129691135
chr6	129704266	129704378	LAMA2.chr6.129704266.129704378
chr6	129712635	129712798	LAMA2.chr6.129712635.129712798
chr6	129714189	129714400	LAMA2.chr6.129714189.129714400
chr6	129722368	129722485	LAMA2.chr6.129722368.129722485
chr6	129723468	129723632	LAMA2.chr6.129723468.129723632
chr6	129724965	129725104	LAMA2.chr6.129724965.129725104
chr6	129748896	129748999	LAMA2.chr6.129748896.129748999
chr6	129759790	129759907	LAMA2.chr6.129759790.129759907
chr6	129761960	129762143	LAMA2.chr6.129761960.129762143
chr6	129763366	129763372	LAMA2.chr6.129763366.129763372
chr6	129764207	129764213	LAMA2.chr6.129764207.129764213
chr6	129766811	129766966	LAMA2.chr6.129766811.129766966
chr6	129774132	129774276	LAMA2.chr6.129774132.129774276
chr6	129775299	129775433	LAMA2.chr6.129775299.129775433
chr6	129777479	129777639	LAMA2.chr6.129777479.129777639
chr6	129781344	129781469	LAMA2.chr6.129781344.129781469
chr6	129785434	129785597	LAMA2.chr6.129785434.129785597
chr6	129786289	129786434	LAMA2.chr6.129786289.129786434
chr6	129794358	129794497	LAMA2.chr6.129794358.129794497
chr6	129796534	129796546	LAMA2.chr6.129796534.129796546
chr6	129799837	129799958	LAMA2.chr6.129799837.129799958
chr6	129802407	129802584	LAMA2.chr6.129802407.129802584
chr6	129807618	129807767	LAMA2.chr6.129807618.129807767
chr6	129813045	129813222	LAMA2.chr6.129813045.129813222
chr6	129813459	129813628	LAMA2.chr6.129813459.129813628
chr6	129823803	129823916	LAMA2.chr6.129823803.129823916
chr6	129824235	129824425	LAMA2.chr6.129824235.129824425
chr6	129826344	129826500	LAMA2.chr6.129826344.129826500
chr6	129828633	129828787	LAMA2.chr6.129828633.129828787
chr6	129833507	129833638	LAMA2.chr6.129833507.129833638
chr6	129835517	129835740	LAMA2.chr6.129835517.129835740
chr6	129837334	129837492	LAMA2.chr6.129837334.129837492
chr6	112430639	112430785	LAMA4.chr6.112430639.112430785
chr6	112435278	112435398	LAMA4.chr6.112435278.112435398
chr6	112435865	112435959	LAMA4.chr6.112435865.112435959
chr6	112437065	112437196	LAMA4.chr6.112437065.112437196
chr6	112438941	112439101	LAMA4.chr6.112438941.112439101
chr6	112440358	112440514	LAMA4.chr6.112440358.112440514
chr6	112441485	112441675	LAMA4.chr6.112441485.112441675
chr6	112443216	112443404	LAMA4.chr6.112443216.112443404
chr6	112450123	112450277	LAMA4.chr6.112450123.112450277
chr6	112451077	112451242	LAMA4.chr6.112451077.112451242
chr6	112452169	112452303	LAMA4.chr6.112452169.112452303
chr6	112453954	112454092	LAMA4.chr6.112453954.112454092
chr6	112454550	112454689	LAMA4.chr6.112454550.112454689
chr6	112455668	112455811	LAMA4.chr6.112455668.112455811
chr6	112457324	112457456	LAMA4.chr6.112457324.112457456
chr6	112460321	112460493	LAMA4.chr6.112460321.112460493
chr6	112460953	112461087	LAMA4.chr6.112460953.112461087
chr6	112461961	112462124	LAMA4.chr6.112461961.112462124
chr6	112462559	112462705	LAMA4.chr6.112462559.112462705
chr6	112463320	112463494	LAMA4.chr6.112463320.112463494
chr6	112465995	112466135	LAMA4.chr6.112465995.112466135
chr6	112469358	112469538	LAMA4.chr6.112469358.112469538
chr6	112471657	112471829	LAMA4.chr6.112471657.112471829
chr6	112476052	112476149	LAMA4.chr6.112476052.112476149
chr6	112476766	112476908	LAMA4.chr6.112476766.112476908
chr6	112479933	112480082	LAMA4.chr6.112479933.112480082
chr6	112486361	112486478	LAMA4.chr6.112486361.112486478
chr6	112493812	112494006	LAMA4.chr6.112493812.112494006
chr6	112496514	112496682	LAMA4.chr6.112496514.112496682
chr6	112499322	112499434	LAMA4.chr6.112499322.112499434
chr6	112501104	112501151	LAMA4.chr6.112501104.112501151
chr6	112506438	112506549	LAMA4.chr6.112506438.112506549
chr6	112508651	112508803	LAMA4.chr6.112508651.112508803
chr6	112510311	112510407	LAMA4.chr6.112510311.112510407
chr6	112512837	112513052	LAMA4.chr6.112512837.112513052
chr6	112522808	112522889	LAMA4.chr6.112522808.112522889
chr6	112528221	112528346	LAMA4.chr6.112528221.112528346
chr6	112535179	112535271	LAMA4.chr6.112535179.112535271
chr6	112537568	112537670	LAMA4.chr6.112537568.112537670
chr6	112574989	112575352	LAMA4.chr6.112574989.112575352
chrX	119562338	119562481	LAMP2.chrX.119562338.119562481
chrX	119565177	119565317	LAMP2.chrX.119565177.119565317
chrX	119573008	119573148	LAMP2.chrX.119573008.119573148
chrX	119575584	119575749	LAMP2.chrX.119575584.119575749
chrX	119576453	119576517	LAMP2.chrX.119576453.119576517
chrX	119580159	119580282	LAMP2.chrX.119580159.119580282
chrX	119581695	119581880	LAMP2.chrX.119581695.119581880
chrX	119582824	119582983	LAMP2.chrX.119582824.119582983
chrX	119589211	119589425	LAMP2.chrX.119589211.119589425
chrX	119590505	119590624	LAMP2.chrX.119590505.119590624
chrX	119602960	119603024	LAMP2.chrX.119602960.119603024
chr10	88428448	88428541	LDB3.chr10.88428448.88428541
chr10	88439123	88439275	LDB3.chr10.88439123.88439275
chr10	88439838	88439914	LDB3.chr10.88439838.88439914
chr10	88441192	88441560	LDB3.chr10.88441192.88441560
chr10	88445434	88445457	LDB3.chr10.88445434.88445457
chr10	88446825	88447029	LDB3.chr10.88446825.88447029
chr10	88451652	88451822	LDB3.chr10.88451652.88451822
chr10	88452291	88452328	LDB3.chr10.88452291.88452328
chr10	88459034	88459131	LDB3.chr10.88459034.88459131
chr10	88466287	88466476	LDB3.chr10.88466287.88466476
chr10	88469661	88469807	LDB3.chr10.88469661.88469807
chr10	88476083	88476528	LDB3.chr10.88476083.88476528
chr10	88477720	88477901	LDB3.chr10.88477720.88477901
chr10	88478483	88478604	LDB3.chr10.88478483.88478604
chr10	88485893	88486009	LDB3.chr10.88485893.88486009
chr10	88492643	88492733	LDB3.chr10.88492643.88492733
chr19	11200224	11200291	LDLR.chr19.11200224.11200291
chr19	11201275	11201595	LDLR.chr19.11201275.11201595
chr19	11210898	11211021	LDLR.chr19.11210898.11211021
chr19	11213339	11213462	LDLR.chr19.11213339.11213462
chr19	11215895	11216276	LDLR.chr19.11215895.11216276
chr19	11217240	11217363	LDLR.chr19.11217240.11217363
chr19	11218067	11218190	LDLR.chr19.11218067.11218190
chr19	11221327	11221447	LDLR.chr19.11221327.11221447
chr19	11222189	11222315	LDLR.chr19.11222189.11222315
chr19	11223953	11224125	LDLR.chr19.11223953.11224125
chr19	11224210	11224438	LDLR.chr19.11224210.11224438
chr19	11226769	11226888	LDLR.chr19.11226769.11226888
chr19	11227534	11227674	LDLR.chr19.11227534.11227674
chr19	11230767	11230909	LDLR.chr19.11230767.11230909
chr19	11231045	11231198	LDLR.chr19.11231045.11231198
chr19	11233849	11234020	LDLR.chr19.11233849.11234020
chr19	11238683	11238761	LDLR.chr19.11238683.11238761
chr19	11240127	11240346	LDLR.chr19.11240127.11240346
chr19	11241956	11242194	LDLR.chr19.11241956.11242194
chr1	25870189	25870277	LDLRAP1.chr1.25870189.25870277
chr1	25880412	25880555	LDLRAP1.chr1.25880412.25880555
chr1	25881350	25881463	LDLRAP1.chr1.25881350.25881463
chr1	25883643	25883758	LDLRAP1.chr1.25883643.25883758
chr1	25889134	25889207	LDLRAP1.chr1.25889134.25889207
chr1	25889560	25889644	LDLRAP1.chr1.25889560.25889644
chr1	25890151	25890282	LDLRAP1.chr1.25890151.25890282
chr1	25891663	25891698	LDLRAP1.chr1.25891663.25891698
chr1	25893338	25893483	LDLRAP1.chr1.25893338.25893483
chr16	1004241	1004250	LMF1.chr16.1004241.1004250
chr16	1004354	1004666	LMF1.chr16.1004354.1004666
chr16	1014047	1014122	LMF1.chr16.1014047.1014122
chr16	1020787	1020980	LMF1.chr16.1020787.1020980
chr16	904531	904706	LMF1.chr16.904531.904706
chr16	905631	906055	LMF1.chr16.905631.906055
chr16	918943	919056	LMF1.chr16.918943.919056
chr16	919882	920066	LMF1.chr16.919882.920066
chr16	920728	920882	LMF1.chr16.920728.920882
chr16	921160	921341	LMF1.chr16.921160.921341
chr16	929569	929737	LMF1.chr16.929569.929737
chr16	943006	943072	LMF1.chr16.943006.943072
chr16	960930	961084	LMF1.chr16.960930.961084
chr16	961105	961109	LMF1.chr16.961105.961109
chr16	981693	981793	LMF1.chr16.981693.981793
chr16	984105	984145	LMF1.chr16.984105.984145
chr16	984236	984254	LMF1.chr16.984236.984254
chr16	997400	997401	LMF1.chr16.997400.997401
chr1	156084709	156085065	LMNA.chr1.156084709.156085065
chr1	156095994	156096014	LMNA.chr1.156095994.156096014
chr1	156096336	156096442	LMNA.chr1.156096336.156096442
chr1	156096593	156096710	LMNA.chr1.156096593.156096710
chr1	156099641	156099699	LMNA.chr1.156099641.156099699
chr1	156100407	156100564	LMNA.chr1.156100407.156100564
chr1	156104193	156104319	LMNA.chr1.156104193.156104319
chr1	156104595	156104766	LMNA.chr1.156104595.156104766
chr1	156104977	156105103	LMNA.chr1.156104977.156105103
chr1	156105691	156105912	LMNA.chr1.156105691.156105912
chr1	156106004	156106227	LMNA.chr1.156106004.156106227
chr1	156106711	156106819	LMNA.chr1.156106711.156106819
chr1	156106903	156107023	LMNA.chr1.156106903.156107023
chr1	156107444	156107555	LMNA.chr1.156107444.156107555
chr1	156108278	156108548	LMNA.chr1.156108278.156108548
chr1	156108870	156108897	LMNA.chr1.156108870.156108897
chr1	156109560	156109630	LMNA.chr1.156109560.156109630
chr8	19796951	19797039	LPL.chr8.19796951.19797039
chr8	19804053	19804084	LPL.chr8.19804053.19804084
chr8	19805690	19805851	LPL.chr8.19805690.19805851
chr8	19809279	19809459	LPL.chr8.19809279.19809459
chr8	19810820	19810932	LPL.chr8.19810820.19810932
chr8	19811630	19811864	LPL.chr8.19811630.19811864
chr8	19813351	19813594	LPL.chr8.19813351.19813594
chr8	19816770	19816891	LPL.chr8.19816770.19816891
chr8	19818411	19818594	LPL.chr8.19818411.19818594
chr8	19819625	19819730	LPL.chr8.19819625.19819730
chr8	19822820	19822822	LPL.chr8.19822820.19822822
chr14	74967586	74967732	LTBP2.chr14.74967586.74967732
chr14	74968143	74968293	LTBP2.chr14.74968143.74968293
chr14	74969267	74969637	LTBP2.chr14.74969267.74969637
chr14	74969921	74970089	LTBP2.chr14.74969921.74970089
chr14	74970171	74970309	LTBP2.chr14.74970171.74970309
chr14	74970628	74970757	LTBP2.chr14.74970628.74970757
chr14	74971480	74971564	LTBP2.chr14.74971480.74971564
chr14	74971685	74971877	LTBP2.chr14.74971685.74971877
chr14	74972750	74972894	LTBP2.chr14.74972750.74972894
chr14	74973400	74973526	LTBP2.chr14.74973400.74973526
chr14	74973881	74974013	LTBP2.chr14.74973881.74974013
chr14	74974675	74974798	LTBP2.chr14.74974675.74974798
chr14	74975306	74975432	LTBP2.chr14.74975306.74975432
chr14	74975532	74975655	LTBP2.chr14.74975532.74975655
chr14	74975940	74976066	LTBP2.chr14.74975940.74976066
chr14	74976436	74976562	LTBP2.chr14.74976436.74976562
chr14	74976793	74976916	LTBP2.chr14.74976793.74976916
chr14	74977947	74978067	LTBP2.chr14.74977947.74978067
chr14	74983524	74983644	LTBP2.chr14.74983524.74983644
chr14	74988613	74988742	LTBP2.chr14.74988613.74988742
chr14	74989492	74989621	LTBP2.chr14.74989492.74989621
chr14	74991826	74991928	LTBP2.chr14.74991826.74991928
chr14	74992777	74992817	LTBP2.chr14.74992777.74992817
chr14	74994049	74994069	LTBP2.chr14.74994049.74994069
chr14	74995185	74995401	LTBP2.chr14.74995185.74995401
chr14	74995660	74995825	LTBP2.chr14.74995660.74995825
chr14	74999128	74999251	LTBP2.chr14.74999128.74999251
chr14	75002628	75002703	LTBP2.chr14.75002628.75002703
chr14	75016565	75016668	LTBP2.chr14.75016565.75016668
chr14	75017766	75018053	LTBP2.chr14.75017766.75018053
chr14	75018889	75019096	LTBP2.chr14.75018889.75019096
chr14	75019594	75019765	LTBP2.chr14.75019594.75019765
chr14	75022205	75022396	LTBP2.chr14.75022205.75022396
chr14	75052556	75052821	LTBP2.chr14.75052556.75052821
chr14	75070337	75070408	LTBP2.chr14.75070337.75070408
chr14	75078153	75078647	LTBP2.chr14.75078153.75078647
chr15	66679685	66679765	MAP2K1.chr15.66679685.66679765
chr15	66727364	66727575	MAP2K1.chr15.66727364.66727575
chr15	66729083	66729230	MAP2K1.chr15.66729083.66729230
chr15	66735617	66735695	MAP2K1.chr15.66735617.66735695
chr15	66736993	66737045	MAP2K1.chr15.66736993.66737045
chr15	66745842	66745881	MAP2K1.chr15.66745842.66745881
chr15	66774092	66774217	MAP2K1.chr15.66774092.66774217
chr15	66777327	66777529	MAP2K1.chr15.66777327.66777529
chr15	66779565	66779630	MAP2K1.chr15.66779565.66779630
chr15	66781552	66781614	MAP2K1.chr15.66781552.66781614
chr15	66782055	66782101	MAP2K1.chr15.66782055.66782101
chr15	66782839	66782953	MAP2K1.chr15.66782839.66782953
chr19	4090595	4090706	MAP2K2.chr19.4090595.4090706
chr19	4094450	4094496	MAP2K2.chr19.4094450.4094496
chr19	4095385	4095447	MAP2K2.chr19.4095385.4095447
chr19	4097276	4097341	MAP2K2.chr19.4097276.4097341
chr19	4099198	4099412	MAP2K2.chr19.4099198.4099412
chr19	4101016	4101141	MAP2K2.chr19.4101016.4101141
chr19	4101226	4101278	MAP2K2.chr19.4101226.4101278
chr19	4102373	4102451	MAP2K2.chr19.4102373.4102451
chr19	4110506	4110653	MAP2K2.chr19.4110506.4110653
chr19	4117416	4117627	MAP2K2.chr19.4117416.4117627
chr19	4123780	4123872	MAP2K2.chr19.4123780.4123872
chr18	19321544	19321773	MIB1.chr18.19321544.19321773
chr18	19345732	19345904	MIB1.chr18.19345732.19345904
chr18	19348583	19348713	MIB1.chr18.19348583.19348713
chr18	19353584	19353689	MIB1.chr18.19353584.19353689
chr18	19358063	19358130	MIB1.chr18.19358063.19358130
chr18	19359441	19359646	MIB1.chr18.19359441.19359646
chr18	19371334	19371518	MIB1.chr18.19371334.19371518
chr18	19378044	19378189	MIB1.chr18.19378044.19378189
chr18	19379801	19379935	MIB1.chr18.19379801.19379935
chr18	19383867	19383975	MIB1.chr18.19383867.19383975
chr18	19395576	19395774	MIB1.chr18.19395576.19395774
chr18	19399455	19399607	MIB1.chr18.19399455.19399607
chr18	19418325	19418458	MIB1.chr18.19418325.19418458
chr18	19423091	19423178	MIB1.chr18.19423091.19423178
chr18	19424052	19424214	MIB1.chr18.19424052.19424214
chr18	19426904	19427086	MIB1.chr18.19426904.19427086
chr18	19429156	19429349	MIB1.chr18.19429156.19429349
chr18	19433100	19433179	MIB1.chr18.19433100.19433179
chr18	19437090	19437204	MIB1.chr18.19437090.19437204
chr18	19438506	19438607	MIB1.chr18.19438506.19438607
chr18	19444486	19444627	MIB1.chr18.19444486.19444627
chr9	103340425	103340833	MURC.chr9.103340425.103340833
chr9	103348046	103348733	MURC.chr9.103348046.103348733
chr11	47353421	47353432	MYBPC3.chr11.47353421.47353432
chr11	47353622	47353809	MYBPC3.chr11.47353622.47353809
chr11	47354116	47354253	MYBPC3.chr11.47354116.47354253
chr11	47354364	47354524	MYBPC3.chr11.47354364.47354524
chr11	47354744	47354884	MYBPC3.chr11.47354744.47354884
chr11	47355107	47355303	MYBPC3.chr11.47355107.47355303
chr11	47355472	47355561	MYBPC3.chr11.47355472.47355561
chr11	47356592	47356760	MYBPC3.chr11.47356592.47356760
chr11	47357427	47357562	MYBPC3.chr11.47357427.47357562
chr11	47358941	47359130	MYBPC3.chr11.47358941.47359130
chr11	47359240	47359345	MYBPC3.chr11.47359240.47359345
chr11	47360070	47360230	MYBPC3.chr11.47360070.47360230
chr11	47360874	47360955	MYBPC3.chr11.47360874.47360955
chr11	47361201	47361341	MYBPC3.chr11.47361201.47361341
chr11	47362553	47362583	MYBPC3.chr11.47362553.47362583
chr11	47362688	47362795	MYBPC3.chr11.47362688.47362795
chr11	47363541	47363707	MYBPC3.chr11.47363541.47363707
chr11	47364128	47364295	MYBPC3.chr11.47364128.47364295
chr11	47364380	47364486	MYBPC3.chr11.47364380.47364486
chr11	47364571	47364699	MYBPC3.chr11.47364571.47364699
chr11	47364811	47364813	MYBPC3.chr11.47364811.47364813
chr11	47365042	47365175	MYBPC3.chr11.47365042.47365175
chr11	47367757	47367921	MYBPC3.chr11.47367757.47367921
chr11	47368177	47368198	MYBPC3.chr11.47368177.47368198
chr11	47368578	47368580	MYBPC3.chr11.47368578.47368580
chr11	47368972	47368974	MYBPC3.chr11.47368972.47368974
chr11	47368975	47369030	MYBPC3.chr11.47368975.47369030
chr11	47369201	47369231	MYBPC3.chr11.47369201.47369231
chr11	47369407	47369456	MYBPC3.chr11.47369407.47369456
chr11	47369974	47370092	MYBPC3.chr11.47369974.47370092
chr11	47371324	47371473	MYBPC3.chr11.47371324.47371473
chr11	47371564	47371663	MYBPC3.chr11.47371564.47371663
chr11	47372052	47372166	MYBPC3.chr11.47372052.47372166
chr11	47372789	47373056	MYBPC3.chr11.47372789.47373056
chr11	47374173	47374198	MYBPC3.chr11.47374173.47374198
chr16	15797847	15797980	MYH11.chr16.15797847.15797980
chr16	15802667	15802698	MYH11.chr16.15802667.15802698
chr16	15808765	15808938	MYH11.chr16.15808765.15808938
chr16	15809020	15809129	MYH11.chr16.15809020.15809129
chr16	15810996	15811205	MYH11.chr16.15810996.15811205
chr16	15812171	15812295	MYH11.chr16.15812171.15812295
chr16	15813076	15813165	MYH11.chr16.15813076.15813165
chr16	15813441	15813570	MYH11.chr16.15813441.15813570
chr16	15814007	15814169	MYH11.chr16.15814007.15814169
chr16	15814695	15814908	MYH11.chr16.15814695.15814908
chr16	15815278	15815491	MYH11.chr16.15815278.15815491
chr16	15818017	15818266	MYH11.chr16.15818017.15818266
chr16	15818503	15818656	MYH11.chr16.15818503.15818656
chr16	15818744	15818849	MYH11.chr16.15818744.15818849
chr16	15820704	15820911	MYH11.chr16.15820704.15820911
chr16	15826420	15826565	MYH11.chr16.15826420.15826565
chr16	15829222	15829435	MYH11.chr16.15829222.15829435
chr16	15831305	15831477	MYH11.chr16.15831305.15831477
chr16	15832421	15832545	MYH11.chr16.15832421.15832545
chr16	15833907	15834045	MYH11.chr16.15833907.15834045
chr16	15835319	15835526	MYH11.chr16.15835319.15835526
chr16	15835616	15835748	MYH11.chr16.15835616.15835748
chr16	15838985	15839094	MYH11.chr16.15838985.15839094
chr16	15841426	15841587	MYH11.chr16.15841426.15841587
chr16	15841730	15841800	MYH11.chr16.15841730.15841800
chr16	15841903	15842025	MYH11.chr16.15841903.15842025
chr16	15843994	15844188	MYH11.chr16.15843994.15844188
chr16	15847250	15847365	MYH11.chr16.15847250.15847365
chr16	15850197	15850371	MYH11.chr16.15850197.15850371
chr16	15851683	15851857	MYH11.chr16.15851683.15851857
chr16	15853432	15853585	MYH11.chr16.15853432.15853585
chr16	15854396	15854515	MYH11.chr16.15854396.15854515
chr16	15857652	15857748	MYH11.chr16.15857652.15857748
chr16	15865425	15865569	MYH11.chr16.15865425.15865569
chr16	15869934	15870033	MYH11.chr16.15869934.15870033
chr16	15872636	15872700	MYH11.chr16.15872636.15872700
chr16	15876241	15876334	MYH11.chr16.15876241.15876334
chr16	15878554	15878575	MYH11.chr16.15878554.15878575
chr16	15880486	15880589	MYH11.chr16.15880486.15880589
chr16	15892516	15892544	MYH11.chr16.15892516.15892544
chr16	15917111	15917268	MYH11.chr16.15917111.15917268
chr16	15931764	15932109	MYH11.chr16.15931764.15932109
chr14	23851248	23851272	MYH6.chr14.23851248.23851272
chr14	23851636	23851771	MYH6.chr14.23851636.23851771
chr14	23852433	23852529	MYH6.chr14.23852433.23852529
chr14	23853650	23853926	MYH6.chr14.23853650.23853926
chr14	23854124	23854250	MYH6.chr14.23854124.23854250
chr14	23855136	23855340	MYH6.chr14.23855136.23855340
chr14	23855523	23855832	MYH6.chr14.23855523.23855832
chr14	23856737	23856862	MYH6.chr14.23856737.23856862
chr14	23856966	23857132	MYH6.chr14.23856966.23857132
chr14	23857363	23857547	MYH6.chr14.23857363.23857547
chr14	23858067	23858264	MYH6.chr14.23858067.23858264
chr14	23858601	23858720	MYH6.chr14.23858601.23858720
chr14	23858801	23858928	MYH6.chr14.23858801.23858928
chr14	23859265	23859655	MYH6.chr14.23859265.23859655
chr14	23861770	23861861	MYH6.chr14.23861770.23861861
chr14	23862120	23862266	MYH6.chr14.23862120.23862266
chr14	23862550	23862727	MYH6.chr14.23862550.23862727
chr14	23862874	23863117	MYH6.chr14.23862874.23863117
chr14	23863276	23863532	MYH6.chr14.23863276.23863532
chr14	23865492	23865629	MYH6.chr14.23865492.23865629
chr14	23865902	23866026	MYH6.chr14.23865902.23866026
chr14	23866171	23866289	MYH6.chr14.23866171.23866289
chr14	23866378	23866466	MYH6.chr14.23866378.23866466
chr14	23866751	23866822	MYH6.chr14.23866751.23866822
chr14	23867936	23868246	MYH6.chr14.23867936.23868246
chr14	23869464	23869635	MYH6.chr14.23869464.23869635
chr14	23869917	23870186	MYH6.chr14.23869917.23870186
chr14	23871672	23871811	MYH6.chr14.23871672.23871811
chr14	23871905	23872009	MYH6.chr14.23871905.23872009
chr14	23872556	23872655	MYH6.chr14.23872556.23872655
chr14	23872923	23872987	MYH6.chr14.23872923.23872987
chr14	23873504	23873597	MYH6.chr14.23873504.23873597
chr14	23873919	23874031	MYH6.chr14.23873919.23874031
chr14	23874308	23874336	MYH6.chr14.23874308.23874336
chr14	23874431	23874588	MYH6.chr14.23874431.23874588
chr14	23874835	23874979	MYH6.chr14.23874835.23874979
chr14	23876231	23876432	MYH6.chr14.23876231.23876432
chr14	23882062	23882080	MYH7.chr14.23882062.23882080
chr14	23882967	23883102	MYH7.chr14.23882967.23883102
chr14	23883215	23883311	MYH7.chr14.23883215.23883311
chr14	23884203	23884479	MYH7.chr14.23884203.23884479
chr14	23884589	23884715	MYH7.chr14.23884589.23884715
chr14	23884837	23885041	MYH7.chr14.23884837.23885041
chr14	23885212	23885521	MYH7.chr14.23885212.23885521
chr14	23886076	23886201	MYH7.chr14.23886076.23886201
chr14	23886361	23886527	MYH7.chr14.23886361.23886527
chr14	23886711	23886895	MYH7.chr14.23886711.23886895
chr14	23887418	23887615	MYH7.chr14.23887418.23887615
chr14	23888385	23888504	MYH7.chr14.23888385.23888504
chr14	23888691	23888818	MYH7.chr14.23888691.23888818
chr14	23889053	23889443	MYH7.chr14.23889053.23889443
chr14	23890166	23890257	MYH7.chr14.23890166.23890257
chr14	23891388	23891534	MYH7.chr14.23891388.23891534
chr14	23892755	23892932	MYH7.chr14.23892755.23892932
chr14	23893115	23893358	MYH7.chr14.23893115.23893358
chr14	23893977	23894233	MYH7.chr14.23893977.23894233
chr14	23894490	23894627	MYH7.chr14.23894490.23894627
chr14	23894903	23895027	MYH7.chr14.23894903.23895027
chr14	23895172	23895290	MYH7.chr14.23895172.23895290
chr14	23895985	23896073	MYH7.chr14.23895985.23896073
chr14	23896448	23896516	MYH7.chr14.23896448.23896516
chr14	23896793	23897103	MYH7.chr14.23896793.23897103
chr14	23897708	23897879	MYH7.chr14.23897708.23897879
chr14	23898163	23898313	MYH7.chr14.23898163.23898313
chr14	23898437	23898556	MYH7.chr14.23898437.23898556
chr14	23898983	23899122	MYH7.chr14.23898983.23899122
chr14	23899768	23899872	MYH7.chr14.23899768.23899872
chr14	23900109	23900208	MYH7.chr14.23900109.23900208
chr14	23900626	23900690	MYH7.chr14.23900626.23900690
chr14	23900793	23900886	MYH7.chr14.23900793.23900886
chr14	23900969	23901078	MYH7.chr14.23900969.23901078
chr14	23901687	23901715	MYH7.chr14.23901687.23901715
chr14	23901847	23902004	MYH7.chr14.23901847.23902004
chr14	23902292	23902436	MYH7.chr14.23902292.23902436
chr14	23902740	23902941	MYH7.chr14.23902740.23902941
chr12	111348880	111348979	MYL2.chr12.111348880.111348979
chr12	111350899	111350948	MYL2.chr12.111350899.111350948
chr12	111351049	111351128	MYL2.chr12.111351049.111351128
chr12	111351989	111352128	MYL2.chr12.111351989.111352128
chr12	111353518	111353594	MYL2.chr12.111353518.111353594
chr12	111356907	111356997	MYL2.chr12.111356907.111356997
chr12	111358330	111358333	MYL2.chr12.111358330.111358333
chr3	46899733	46899762	MYL3.chr3.46899733.46899762
chr3	46899873	46899951	MYL3.chr3.46899873.46899951
chr3	46900964	46901138	MYL3.chr3.46900964.46901138
chr3	46902165	46902315	MYL3.chr3.46902165.46902315
chr3	46902449	46902477	MYL3.chr3.46902449.46902477
chr3	46904751	46904880	MYL3.chr3.46904751.46904880
chr3	123332951	123333196	MYLK.chr3.123332951.123333196
chr3	123337485	123337617	MYLK.chr3.123337485.123337617
chr3	123339053	123339183	MYLK.chr3.123339053.123339183
chr3	123345664	123345788	MYLK.chr3.123345664.123345788
chr3	123348320	123348473	MYLK.chr3.123348320.123348473
chr3	123356917	123357041	MYLK.chr3.123356917.123357041
chr3	123359133	123359351	MYLK.chr3.123359133.123359351
chr3	123366070	123366274	MYLK.chr3.123366070.123366274
chr3	123367817	123367911	MYLK.chr3.123367817.123367911
chr3	123368008	123368041	MYLK.chr3.123368008.123368041
chr3	123375972	123376275	MYLK.chr3.123375972.123376275
chr3	123382951	123383105	MYLK.chr3.123382951.123383105
chr3	123385065	123385193	MYLK.chr3.123385065.123385193
chr3	123385983	123386034	MYLK.chr3.123385983.123386034
chr3	123401070	123401157	MYLK.chr3.123401070.123401157
chr3	123411581	123411698	MYLK.chr3.123411581.123411698
chr3	123418866	123419852	MYLK.chr3.123418866.123419852
chr3	123420284	123420356	MYLK.chr3.123420284.123420356
chr3	123426600	123426850	MYLK.chr3.123426600.123426850
chr3	123427544	123427742	MYLK.chr3.123427544.123427742
chr3	123428602	123428740	MYLK.chr3.123428602.123428740
chr3	123440974	123441127	MYLK.chr3.123440974.123441127
chr3	123444790	123444925	MYLK.chr3.123444790.123444925
chr3	123451742	123451949	MYLK.chr3.123451742.123451949
chr3	123452533	123453069	MYLK.chr3.123452533.123453069
chr3	123454244	123454263	MYLK.chr3.123454244.123454263
chr3	123456224	123456390	MYLK.chr3.123456224.123456390
chr3	123457743	123457909	MYLK.chr3.123457743.123457909
chr3	123458799	123458848	MYLK.chr3.123458799.123458848
chr3	123471177	123471385	MYLK.chr3.123471177.123471385
chr3	123512523	123512688	MYLK.chr3.123512523.123512688
chr20	30407383	30407435	MYLK2.chr20.30407383.30407435
chr20	30407928	30408349	MYLK2.chr20.30407928.30408349
chr20	30409241	30409540	MYLK2.chr20.30409241.30409540
chr20	30411279	30411385	MYLK2.chr20.30411279.30411385
chr20	30412061	30412155	MYLK2.chr20.30412061.30412155
chr20	30414407	30414517	MYLK2.chr20.30414407.30414517
chr20	30414599	30414741	MYLK2.chr20.30414599.30414741
chr20	30418621	30418692	MYLK2.chr20.30418621.30418692
chr20	30418815	30418944	MYLK2.chr20.30418815.30418944
chr20	30419505	30419658	MYLK2.chr20.30419505.30419658
chr20	30419806	30419939	MYLK2.chr20.30419806.30419939
chr20	30421519	30421600	MYLK2.chr20.30421519.30421600
chr6	76527264	76527381	MYO6.chr6.76527264.76527381
chr6	76532498	76532568	MYO6.chr6.76532498.76532568
chr6	76538256	76538330	MYO6.chr6.76538256.76538330
chr6	76540132	76540262	MYO6.chr6.76540132.76540262
chr6	76542558	76542664	MYO6.chr6.76542558.76542664
chr6	76545617	76545673	MYO6.chr6.76545617.76545673
chr6	76550301	76550399	MYO6.chr6.76550301.76550399
chr6	76550930	76551095	MYO6.chr6.76550930.76551095
chr6	76554613	76554694	MYO6.chr6.76554613.76554694
chr6	76558067	76558248	MYO6.chr6.76558067.76558248
chr6	76564855	76565000	MYO6.chr6.76564855.76565000
chr6	76566813	76566971	MYO6.chr6.76566813.76566971
chr6	76568618	76568710	MYO6.chr6.76568618.76568710
chr6	76570739	76570812	MYO6.chr6.76570739.76570812
chr6	76572312	76572440	MYO6.chr6.76572312.76572440
chr6	76576242	76576338	MYO6.chr6.76576242.76576338
chr6	76576648	76576822	MYO6.chr6.76576648.76576822
chr6	76580363	76580402	MYO6.chr6.76580363.76580402
chr6	76582923	76583017	MYO6.chr6.76582923.76583017
chr6	76589536	76589667	MYO6.chr6.76589536.76589667
chr6	76589759	76589837	MYO6.chr6.76589759.76589837
chr6	76591405	76591535	MYO6.chr6.76591405.76591535
chr6	76595720	76595811	MYO6.chr6.76595720.76595811
chr6	76596560	76596711	MYO6.chr6.76596560.76596711
chr6	76599773	76599982	MYO6.chr6.76599773.76599982
chr6	76600944	76601023	MYO6.chr6.76600944.76601023
chr6	76602246	76602410	MYO6.chr6.76602246.76602410
chr6	76604531	76604557	MYO6.chr6.76604531.76604557
chr6	76604947	76604977	MYO6.chr6.76604947.76604977
chr6	76608089	76608128	MYO6.chr6.76608089.76608128
chr6	76617321	76617425	MYO6.chr6.76617321.76617425
chr6	76618212	76618344	MYO6.chr6.76618212.76618344
chr6	76621388	76621415	MYO6.chr6.76621388.76621415
chr6	76623779	76623998	MYO6.chr6.76623779.76623998
chr6	76624529	76624729	MYO6.chr6.76624529.76624729
chr4	120057680	120057756	MYOZ2.chr4.120057680.120057756
chr4	120072026	120072196	MYOZ2.chr4.120072026.120072196
chr4	120079176	120079306	MYOZ2.chr4.120079176.120079306
chr4	120085365	120085549	MYOZ2.chr4.120085365.120085549
chr4	120107120	120107355	MYOZ2.chr4.120107120.120107355
chr10	69866482	69866558	MYPN.chr10.69866482.69866558
chr10	69881195	69882097	MYPN.chr10.69881195.69882097
chr10	69896467	69896488	MYPN.chr10.69896467.69896488
chr10	69902696	69902872	MYPN.chr10.69902696.69902872
chr10	69905231	69905283	MYPN.chr10.69905231.69905283
chr10	69908109	69908224	MYPN.chr10.69908109.69908224
chr10	69909796	69909868	MYPN.chr10.69909796.69909868
chr10	69918242	69918384	MYPN.chr10.69918242.69918384
chr10	69921485	69921550	MYPN.chr10.69921485.69921550
chr10	69925240	69925255	MYPN.chr10.69925240.69925255
chr10	69925451	69925575	MYPN.chr10.69925451.69925575
chr10	69926050	69926423	MYPN.chr10.69926050.69926423
chr10	69933822	69934413	MYPN.chr10.69933822.69934413
chr10	69935079	69935218	MYPN.chr10.69935079.69935218
chr10	69948661	69948883	MYPN.chr10.69948661.69948883
chr10	69954119	69954269	MYPN.chr10.69954119.69954269
chr10	69955206	69955289	MYPN.chr10.69955206.69955289
chr10	69957108	69957235	MYPN.chr10.69957108.69957235
chr10	69959124	69959332	MYPN.chr10.69959124.69959332
chr10	69961585	69961751	MYPN.chr10.69961585.69961751
chr10	69966526	69966660	MYPN.chr10.69966526.69966660
chr10	69970042	69970212	MYPN.chr10.69970042.69970212
chr1	78381791	78381818	NEXN.chr1.78381791.78381818
chr1	78383250	78383442	NEXN.chr1.78383250.78383442
chr1	78383644	78383723	NEXN.chr1.78383644.78383723
chr1	78383809	78383958	NEXN.chr1.78383809.78383958
chr1	78389895	78389927	NEXN.chr1.78389895.78389927
chr1	78390872	78390914	NEXN.chr1.78390872.78390914
chr1	78392098	78392296	NEXN.chr1.78392098.78392296
chr1	78392400	78392577	NEXN.chr1.78392400.78392577
chr1	78395000	78395189	NEXN.chr1.78395000.78395189
chr1	78398966	78399164	NEXN.chr1.78398966.78399164
chr1	78401507	78401729	NEXN.chr1.78401507.78401729
chr1	78407707	78407893	NEXN.chr1.78407707.78407893
chr1	78408145	78408514	NEXN.chr1.78408145.78408514
chr1	78408585	78408598	NEXN.chr1.78408585.78408598
chr5	172659571	172660212	NKX2-5.chr5.172659571.172660212
chr5	172660345	172660467	NKX2-5.chr5.172660345.172660467
chr5	172660499	172660504	NKX2-5.chr5.172660499.172660504
chr5	172661051	172661143	NKX2-5.chr5.172661051.172661143
chr5	172661752	172662086	NKX2-5.chr5.172661752.172662086
[truncated: 1,255 more rows]

## Sheet: ST3 Variant Tools Comparison 
Table S3 Variant Calling Pipelines and Comparison Tools
	Pipeline	Mapping Tool/Aligner	Variant Caller	Variant Comparison Tools
1	in-house BWA-GATK*	BWA-MEM v0.7.10	GATK -HaplotypeCaller v3.3	SAMtools v1.1 [21], tabix v0.2.6 [25] and vcftools v0.1.13 [26]
2	BWA Enrichment†	BWA v0.7.7	GATK-UnifiedGenotyper v1.6
3	Isaac Enrichment‡	Isaac v02.14.09.26	Isaac (Starling) v2.0.17
*Local variant calling pipeline with BWA/ GATK v3.3 - HaplotypeCaller
†Isaac Enrichment v2.1 from Illumina's BaseSpace® App
‡BWA Enrichment v2.1 from Illumina's BaseSpace® App

## Sheet: ST4 M1-M4 comparison
Table S4 Comparison of quality metrics for ICCv1 and ICCv2 (TruSight Cardio Sequencing kit) panels on MiSeq (M1, M2, M3) and NextSeq 500 (M4)
Sequencing summary	Method 1	Method 2	Method 3	Method 4
Nextera Rapid Capture kit	ICCv1	ICCv1	ICCv2	ICCv2
Sequencer	MiSeq	MiSeq	MiSeq	NextSeq 500
Sequencing reagent kit	MiSeq v2,	MiSeq v2,	MiSeq v2,	Mid Output v2,
	300 cycles	300 cycles	300 cycles	300 cycles
Samples per lane	12	6	12	48
Average output per sample(Gb)	0.5	1	0.5	1.2
Mean ICC target read depth	178x	387x	329x	578x
(95% CI)	(172x-184x)	(364x-411x)	(317x-342x)	(568x-587x)
Mean ICC bases ≥20x (%)	93.7	99.8	99.8	99.9
(95% CI)	(92.6-94.7)	(99.7-99.8)	(99.8-99.9)	(99.9-99.9)
Targeted enrichment and sequencing	340	680	200	200
cost per sample (USD)
Library preparation and sequencing	4	4	4	4
time per run (days)

## Sheet: ST5 Variant calling comparison
	Table S5 Summary of in-house BWA-GATK, BaseSpace BWA v2.1 enrichment and BaseSpace Isaac v2.1 enrichment and variant calling comparison
		Nonsense				Missense				Synonymous				Indels
		BWA-GATK*	BWA-GATK†	Isaac‡		BWA-GATK*	BWA-GATK†	Isaac‡		BWA-GATK*	BWA-GATK†	Isaac‡		BWA-GATK*	BWA-GATK†	Isaac‡
	Sample_1	0	0	0		122	120	119		184	184	183		8	6	6
	Sample_2	0	0	0		115	115	115		185	185	185		9	6	15
	Sample_3	0	0	0		133	133	133		164	164	164		8	6	14
	Sample_4	0	0	0		118	117	118		170	170	170		7	6	20
	Sample_5	0	0	1		127	126	126		159	158	158		8	8	19
	Sample_6	0	0	0		126	126	126		159	158	159		9	8	23
	Sample_7	0	0	0		135	134	135		186	186	186		8	7	21
	Sample_8	0	0	0		141	141	141		179	179	179		10	8	22
	Sample_9	0	0	0		133	133	132		163	163	163		11	10	25
	Sample_10	0	0	0		125	125	125		182	182	182		8	7	20
	Sample_11	0	0	0		117	116	116		175	175	175		9	6	18
	Sample_12	0	0	0		122	122	121		176	175	176		8	7	15
	Sample_13	0	0	0		124	123	121		160	160	160		5	5	19
	Sample_14	1	1	1		123	123	123		159	159	159		9	8	19
	Sample_15	0	0	0		122	121	121		168	166	166		11	8	19
	Sample_16	1	1	1		121	121	119		173	173	172		9	8	17
	Sample_17	1	1	1		121	121	122		156	156	156		7	6	19
	Sample_18	0	0	0		125	124	124		165	165	165		10	7	23
	Sample_19	0	0	0		136	135	133		175	175	174		9	9	14
	Sample_20	0	0	0		126	125	123		162	162	162		8	7	14
	Sample_21	0	0	0		123	123	123		161	161	161		9	9	20
	Sample_22	0	0	0		119	119	117		162	161	160		10	7	16
	Sample_23	0	0	0		126	125	124		162	162	162		7	5	16
	Sample_24	0	0	0		127	125	124		162	162	162		8	5	10
	Sample_25	0	0	0		128	127	128		175	173	175		10	8	21
	Sample_26	0	0	0		121	121	120		149	149	149		11	9	17
	Sample_27	0	0	0		134	134	134		163	163	163		9	5	18
	Sample_28	0	0	0		132	131	130		173	173	173		11	9	17
	Sample_29	0	0	0		133	133	133		174	174	174		6	6	6
	Sample_30	0	0	0		127	127	127		169	169	169		9	7	8
	Sample_31	0	0	0		133	133	131		169	169	169		10	10	12
	Sample_32	0	0	0		109	107	107		169	169	169		11	7	10
	Sample_33	0	0	0		125	125	125		167	167	167		8	7	8
	Sample_34	0	0	0		133	133	132		172	171	172		6	6	7
	Sample_35	0	0	0		127	127	126		175	174	174		7	7	8
	Sample_36	0	0	0		121	121	121		160	159	159		11	8	10
	Sample_37	1	1	1		111	111	111		166	166	166		8	5	7
	Sample_38	0	0	0		122	122	121		150	149	149		7	6	9
	Sample_39	1	1	1		124	121	121		164	164	164		9	8	10
	Sample_40	0	0	0		113	113	113		162	162	162		6	5	7
	Sample_41	1	1	1		129	129	129		182	181	181		11	7	11
	Sample_42	1	1	1		128	127	127		173	173	173		10	7	10
	Sample_43	1	1	1		123	122	122		149	149	147		10	10	10
	Sample_44	2	2	2		116	116	116		167	167	167		9	8	9
	Sample_45	0	0	0		134	134	134		165	164	164		7	8	11
	Sample_46	0	0	0		125	125	126		181	181	181		10	8	11
	Sample_47	0	0	0		123	123	123		162	163	161		12	10	12
	Sample_48	1	1	1		106	106	105		153	152	150		8	7	16
	Sample_49	0	0	0		122	122	122		161	161	161		10	9	20
	Sample_50	1	1	1		116	116	115		154	154	154		9	6	16
	Sample_51	1	1	2		125	123	124		150	150	150		9	8	14
	Sample_52	0	0	1		130	130	129		183	183	183		8	6	15
	Sample_53	0	0	0		118	118	117		162	162	162		11	10	27
	Sample_54	0	0	0		142	140	138		201	201	200		10	10	17
	Sample_55	0	0	0		127	127	127		187	186	187		10	9	19
	Sample_56	0	0	0		143	143	142		178	178	178		8	7	18
	Sample_57	0	0	0		149	146	145		180	180	179		7	5	7
	Sample_58	3	3	3		111	111	111		157	157	157		6	5	18
	Sample_59	0	0	0		129	128	128		152	151	151		9	7	18
	Sample_60	0	0	0		117	117	117		153	152	152		7	7	13
	Sample_61	0	0	0		132	132	131		201	200	200		8	8	20
	Sample_62	1	1	1		129	129	128		182	181	181		7	3	17
	Sample_63	0	0	0		126	124	122		184	183	182		10	7	17
	Sample_64	0	0	0		122	122	122		203	203	203		8	6	6
	Sample_65	0	0	0		139	139	139		195	195	195		10	8	10
	*Local variant calling pipeline with BWA/ GATK v3.3 - HaplotypeCaller
	†BaseSapce App - "BWA enrichment v2.1" with BWA/GATK v1.6 - UnifiedGenotyper
	‡BaseSapce App - "Isaac enrichment v2.1" with starling2/Isaac variant caller
	Sample 1 to 42 and 43 to 65 were sequenced on NextSeq 500 and Miseq platform respectively

## Sheet: ST6 Accuracy Test
Table S6 Accuracy assessment of SNV and Indel calling from three independent pipelines in terms of precision and recall, based on Platinum Genomes and GiaB high confidence call sets using Variant Calling Assessment Tool (VCAT) v2.3 BaseSpace app. Sequencing of
reference NA12878 sample (n=16, technical replicates) was performed on NextSeq 500 platform
Variant Calling Pipelines	Reference	Mean SNV Precision (%) (95% CI)	Mean SNV Recall (%) (95% CI)	Mean Indel Precision (%) (95% CI)	Mean Indel Recall (%) (95% CI)	Mean SNV Genotype Precision (%) (95% CI)	Mean SNV Genotype Recall (%) (95% CI)	Mean Indel Genotype Precision (%) (95% CI)	Mean Indel Genotype Recall (%) (95% CI)
In-house BWA-GATK	Platinum Genomes v8.0	100 (100-100)	100 (100-100)	100 (100-100)	100 (100-100)	100 (100-100)	99.6 (99.6-99.6)	100 (100-100)	100 (100-100)
BaseSpace BWA v2.1 enrichment	Platinum Genomes v8.0	100 (100-100)	100 (100-100)	100 (100-100)	100 (100-100)	100 (100-100)	99.6 (99.6-99.6)	100 (100-100)	100 (100-100)
BaseSpace Isaac v2.1 enrichment	Platinum Genomes v8.0	100 (100-100)	96.9 (96.4-97.4)	37.2 (32.5-41.8)	100 (100-100)	100 (100-100)	96.6 (96.0-97.1)	100 (100-100)	100 (100-100)
In-house BWA-GATK	NIST Genome in a Bottle high confidence calls v2.18	100 (100-100)	100 (100-100)	100 (100-100)	100 (100-100)	100 (100-100)	100 (100-100)	100 (100-100)	100 (100-100)
BaseSpace BWA v2.1 enrichment	NIST Genome in a Bottle high confidence calls v2.18	100 (100-100)	100 (100-100)	100 (100-100)	100 (100-100)	100 (100-100)	100 (100-100)	100 (100-100)	100 (100-100)
BaseSpace Isaac v2.1 enrichment	NIST Genome in a Bottle high confidence calls v2.18	100 (100-100)	97.1 (96.6-97.6)	28.2 (24.4-32.1)	100 (100-100)	100 (100-100)	97.1 (96.6-97.6)	100 (100-100)	100 (100-100)
Note: Precision and recall were calculated by comparing the gold standard calls and the input calls using vcf-compare and default parameters. The comparison is done based on genome position only, and genotype information is disregarded when using the default parameters for vcf-compare.

## Sheet: ST7 Callability + missing 
Table S7 Percentage coverage at 20x of all 169 ICC genes using ICCv2 and NextSeq sequencing with regions of missing coverage listed by genomic coordinates
Gene	Gene Name	Mean Callability at 20X Coverage ± SEM (%)	Base Pairs (bp) with <20X Read Depth	Exon Coordinatesa
ABCC9	ATP-binding cassette, sub-family C (CFTR/MRP), member 9	100 (100-100)
ABCG5	ATP-binding cassette, sub-family G (WHITE), member 5	100 (100-100)
ABCG8	ATP-binding cassette, sub-family G (WHITE), member 8	100 (100-100)
ACTA1	actin, alpha 1, skeletal muscle	100 (100-100)
ACTA2b	actin, alpha 2, smooth muscle, aorta	100 (100-100)
ACTC1b	actin, alpha, cardiac muscle 1	100 (100-100)
ACTN2	actinin, alpha 2	100 (100-100)
AKAP9	A kinase (PRKA) anchor protein (yotiao) 9	100 (100-100)
ALMS1	Alstrom syndrome 1	99.9 (99.9-99.9)	14	chr2:73689923-73689937
ANK2	ankyrin 2, neuronal	100 (100-100)
ANKRD1	ankyrin repeat domain 1 (cardiac muscle)	100 (100-100)
APOA4	apolipoprotein A-IV	100 (100-100)
APOA5	apolipoprotein A-V	100 (100-100)
APOBb	apolipoprotein B (including Ag(x) antigen)	100 (100-100)
APOC2	apolipoprotein C-II	100 (100-100)
APOE	apolipoprotein E	100 (100-100)
BAG3	BCL2-associated athanogene 3	100 (100-100)
BRAF	v-raf murine sarcoma viral oncogene homolog B1	100 (100-100)
CACNA1C	calcium channel, voltage-dependent, L type, alpha 1C subunit	100 (100-100)
CACNA2D1	calcium channel, voltage-dependent, alpha 2/delta subunit 1	100 (100-100)
CACNB2	calcium channel, voltage-dependent, beta 2 subunit	100 (100-100)
CALM1	calmodulin 1 (phosphorylase kinase, delta)	100 (100-100)
CALR3	calreticulin 3	100 (100-100)
CASQ2	calsequestrin 2 (cardiac muscle)	100 (100-100)
CAV3	caveolin 3	100 (100-100)
CBL	Cbl proto-oncogene, E3 ubiquitin protein ligase	100 (100-100)
CBS	cystathionine-beta-synthase	100 (100-100)
CETP	cholesteryl ester transfer protein, plasma	100 (100-100)
COL3A1	collagen, type III, alpha 1	100 (100-100)
COL5A1	collagen, type V, alpha 1	100 (100-100)
COL5A2	collagen, type V, alpha 2	100 (100-100)
COX15	COX15 homolog, cytochrome c oxidase assembly protein (yeast)	100 (100-100)
CREB3L3	cAMP responsive element binding protein 3-like 3	100 (100-100)
CRELD1	cysteine-rich with EGF-like domains 1	100 (100-100)
CRYAB	crystallin, alpha B	100 (100-100)
CSRP3	cysteine and glycine-rich protein 3 (cardiac LIM protein)	100 (100-100)
DES	desmin	100 (100-100)
DMD	dystrophin	100 (100-100)
DNAJC19	DnaJ (Hsp40) homolog, subfamily C, member 19	100 (100-100)
DOLK	dolichol kinase	100 (100-100)
DPP6	dipeptidyl-peptidase 6	99.9 (99.9-100)	38	chr7:153749905-153750148
DSC2b	desmocollin 2	100 (100-100)
DSG2b	desmoglein 2	100 (100-100)
DSPb	desmoplakin	100 (100-100)
DTNA	dystrobrevin, alpha	100 (100-100)
EFEMP2	EGF containing fibulin-like extracellular matrix protein 2	100 (100-100)
ELN	elastin	100 (100-100)
EMD	emerin	100 (100-100)
EYA4	eyes absent homolog 4 (Drosophila)	100 (100-100)
FBN1b	fibrillin 1	100 (100-100)
FBN2	fibrillin 2	100 (100-100)
FHL1	four and a half LIM domains 1	100 (100-100)
FKRP	fukutin related protein	100 (100-100)
FKTN	fukutin	100 (100-100)
FXN	frataxin	100 (100-100)
GAA	glucosidase, alpha; acid	100 (100-100)
GATAD1	GATA zinc finger domain containing 1	100 (100-100)
GCKR	glucokinase (hexokinase 4) regulator	100 (100-100)
GJA5	gap junction protein, alpha 5, 40kDa	100 (100-100)
GLAb	galactosidase, alpha	100 (100-100)
GPD1L	glycerol-3-phosphate dehydrogenase 1-like	100 (100-100)
GPIHBP1	glycosylphosphatidylinositol anchored high density lipoprotein binding protein 1	100 (100-100)
HADHA	hydroxyacyl-CoA dehydrogenase/3-ketoacyl-CoA thiolase/enoyl-CoA hydratase (trifunctional protein), alpha subunit	100 (100-100)
HCN4	hyperpolarization activated cyclic nucleotide-gated potassium channel 4	99.9 (99.9-100)	17	chr15:73615234-73615251
			52	chr15:73616020-73616972
			36	chr15:73660133-73660169
HFE	hemochromatosis	100 (100-100)
HRAS	v-Ha-ras Harvey rat sarcoma viral oncogene homolog	100 (100-100)
HSPB8	heat shock 22kDa protein 8	100 (100-100)
ILK	integrin-linked kinase	100 (100-100)
JAG1	jagged 1	100 (100-100)
JPH2	junctophilin 2	100 (100-100)
JUP	junction plakoglobin	100 (100-100)
KCNA5	potassium voltage-gated channel, shaker-related subfamily, member 5	100 (100-100)
KCND3	potassium voltage-gated channel, Shal-related subfamily, member 3	100 (100-100)
KCNE1	potassium voltage-gated channel, Isk-related family, member 1	100 (100-100)
KCNE2	potassium voltage-gated channel, Isk-related family, member 2	100 (100-100)
KCNE3	potassium voltage-gated channel, Isk-related family, member 3	100 (100-100)
KCNH2b	potassium voltage-gated channel, subfamily H (eag-related), member 2	100 (100-100)
KCNJ2	potassium inwardly-rectifying channel, subfamily J, member 2	100 (100-100)
KCNJ5	potassium inwardly-rectifying channel, subfamily J, member 5	100 (100-100)
KCNJ8	potassium inwardly-rectifying channel, subfamily J, member 8	100 (100-100)
KCNQ1b	potassium voltage-gated channel, KQT-like subfamily, member 1	100 (100-100)
KLF10	Kruppel-like factor 10	100 (100-100)
KRAS	v-Ki-ras2 Kirsten rat sarcoma viral oncogene homolog	100 (100-100)
LAMA2	laminin, alpha 2	100 (100-100)
LAMA4	laminin, alpha 4	100 (100-100)
LAMP2	lysosomal-associated membrane protein 2	100 (100-100)
LDB3	LIM domain binding 3	99.2 (99.1-99.3)	57	chr10:88476156-88476213
LDLRb	low density lipoprotein receptor	100 (100-100)
LDLRAP1	low density lipoprotein receptor adaptor protein 1	100 (100-100)
LMF1	lipase maturation factor 1	100 (100-100)
LMNAb	lamin A/C	100 (100-100)
LPL	lipoprotein lipase	100 (100-100)
LTBP2	latent transforming growth factor beta binding protein 2	100 (100-100)
MAP2K1	mitogen-activated protein kinase kinase 1	100 (100-100)
MAP2K2	mitogen-activated protein kinase kinase 2	100 (100-100)
MIB1	mindbomb E3 ubiquitin protein ligase 1	100 (100-100)
MURC	muscle-related coiled-coil protein	100 (100-100)
MYBPC3b	myosin binding protein C, cardiac	100 (100-100)
MYH11b	myosin, heavy chain 11, smooth muscle	100 (100-100)
MYH6	myosin, heavy chain 6, cardiac muscle, alpha	100 (100-100)
MYH7b	myosin, heavy chain 7, cardiac muscle, beta	100 (99.9-100)	160	chr14:23889233-23889393
MYL2b	myosin, light chain 2, regulatory, cardiac, slow	100 (100-100)
MYL3b	myosin, light chain 3, alkali; ventricular, skeletal, slow	100 (100-100)
MYLKb	myosin light chain kinase	100 (100-100)
MYLK2	myosin light chain kinase 2	100 (100-100)
MYO6	myosin VI	100 (100-100)
MYOZ2	myozenin 2	100 (100-100)
MYPN	myopalladin	100 (100-100)
NEXN	nexilin (F actin binding protein)	100 (100-100)
NKX2-5	NK2 homeobox 5	100 (100-100)
NODAL	nodal homolog	100 (100-100)
NOTCH1	notch 1	100 (100-100)
NPPA	natriuretic peptide A	100 (100-100)
NRAS	neuroblastoma RAS viral (v-ras) oncogene homolog	100 (100-100)
PCSK9b	proprotein convertase subtilisin/kexin type 9	100 (100-100)
PDLIM3	PDZ and LIM domain 3	100 (100-100)
PKP2b	plakophilin 2	100 (100-100)
PLN	phospholamban	100 (100-100)
PRDM16	PR domain containing 16	100 (100-100)
PRKAG2b	protein kinase, AMP-activated, gamma 2 non-catalytic subunit	100 (100-100)
PRKAR1A	protein kinase, cAMP-dependent, regulatory, type I, alpha	100 (100-100)
PTPN11	protein tyrosine phosphatase, non-receptor type 11	100 (100-100)
RAF1	v-raf-1 murine leukemia viral oncogene homolog 1	100 (100-100)
RANGRF	RAN guanine nucleotide release factor	100 (100-100)
RBM20	RNA binding motif protein 20	100 (100-100)
RYR1	ryanodine receptor 1 (skeletal)	99.8 (99.8-99.8)	813	chr19:39055598-39056411
RYR2b	ryanodine receptor 2 (cardiac)	100 (100-100)
SALL4	sal-like 4 (Drosophila)	100 (100-100)
SCN1B	sodium channel, voltage-gated, type I, beta	99.7 (99.6-99.8)	40	chr19:35521724-35521764
SCN3B	sodium channel, voltage-gated, type III, beta	100 (100-100)
SCN4B	sodium channel, voltage-gated, type IV, beta	100 (100-100)
SCN5Ab	sodium channel, voltage-gated, type V, alpha subunit	100 (100-100)
SDHA	succinate dehydrogenase complex, subunit A, flavoprotein (Fp)	100 (100-100)
SEPN1	selenoprotein N, 1	97.6 (97.1-98.0)	183	chr1:26126721-26126904
SGCB	sarcoglycan, beta (43kDa dystrophin-associated glycoprotein)	100 (100-100)
SGCD	sarcoglycan, delta (35kDa dystrophin-associated glycoprotein)	100 (100-100)
SGCG	sarcoglycan, gamma (35kDa dystrophin-associated glycoprotein)	100 (100-100)
SHOC2	soc-2 suppressor of clear homolog (C. elegans)	100 (100-100)
SLC25A4	solute carrier family 25 (mitochondrial carrier; adenine nucleotide translocator), member 4	100 (100-100)
SLC2A10	solute carrier family 2 (facilitated glucose transporter), member 10	100 (100-100)
SMAD3b	SMAD family member 3	100 (100-100)
SMAD4	SMAD family member 4	100 (100-100)
SNTA1	syntrophin, alpha 1 (dystrophin-associated protein A1, 59kDa, acidic component)	99.6 (99.4-99.7)	131	chr20:32000101-32000232
SOS1	son of sevenless homolog 1 (Drosophila)	100 (100-100)
SREBF2	sterol regulatory element binding transcription factor 2	100 (100-100)
TAZ	tafazzin	100 (100-100)
TBX20	T-box 20	100 (100-100)
TBX3	T-box 3	100 (100-100)
TBX5	T-box 5	100 (100-100)
TCAP	titin-cap (telethonin)	100 (100-100)
TGFB2	transforming growth factor, beta 2	100 (100-100)
TGFB3	transforming growth factor, beta 3	100 (100-100)
TGFBR1b	transforming growth factor, beta receptor 1	98.0 (97.8-98.2)	97	chr9:101867487-101867584
TGFBR2b	transforming growth factor, beta receptor II (70/80kDa)	100 (100-100)
TMEM43b	transmembrane protein 43	100 (100-100)
TMPO	thymopoietin	100 (100-100)
TNNC1	troponin C type 1 (slow)	100 (100-100)
TNNI3b	troponin I type 3 (cardiac)	100 (100-100)
TNNT2b	troponin T type 2 (cardiac)	100 (100-100)
TPM1b	tropomyosin 1 (alpha)	100 (100-100)
TRDN	triadin	100 (100-100)
TRIM63	tripartite motif containing 63, E3 ubiquitin protein ligase	100 (100-100)
TTN	titin	99.7 (99.7-99.8)	81	chr2:179518347-179518428
			90	chr2:179519171-179519261
			84	chr2:179519471-179519555
			84	chr2:179519638-179519722
			84	chr2:179522224-179522308
			81	chr2:179522413-179522494
			81	chr2:179522607-179522688
			81	chr2:179522803-179522884
			84	chr2:179522998-179523082
			84	chr2:179523194-179523278
			84	chr2:179523731-179523815
			84	chr2:179523898-179523982
			81	chr2:179526674-179526755
			81	chr2:179526868-179526949
			81	chr2:179527064-179527145
			84	chr2:179527259-179527343
			84	chr2:179527455-179527539
			84	chr2:179527992-179528076
			72	chr2:179563569-179563641
TTR	transthyretin	100 (100-100)
TXNRD2	thioredoxin reductase 2	100 (100-100)
VCL	vinculin	100 (100-100)
ZBTB17	zinc finger and BTB domain containing 17	100 (100-100)
ZHX3	zinc fingers and homeoboxes 3	100 (100-100)
ZIC3	Zic family member 3	100 (100-100)
Additional 5 genes in ICCv2 panel (CTF1, FHL2, SCN2B, SCO2 and TRPM4) were not analysed in this study
a UCSC GRCh37/hg19 coordinate
b ICC gene (n=30) listed in ACMG recommendations for reporting of incidental findings in clinical exome and genome sequencing [11]
